# Supplementary material for: Innate Immune Training of Human Macrophages by Cathelicidin Analogs
Source: Front Immunol. 2022 Jul 26;13:777530. doi: 10.3389/fimmu.2022.777530 (PMC9360325; doi:10.3389/fimmu.2022.777530)
Supplement: Supplementary file 1 [file DataSheet_1.xlsx]

## Sheet: Metabol_exp2_ns_D1-4_medium
Data file S1A: LC-MS peak intensities of metabolites in cell medium of unstimulated dTHP-1 cells after training and 3 days resting
Metabolomics experiment 2, unstimulated cells, normalized against cell density
100nM PMA differentiated THP-1 cells, DCATH-2 trained vs untrained control cells;
cell medium after 24h training and 3 days resting period (D1_4) for unstimulated cells
M: training with medium
D: training with 5µM DCATH-2
RM: training medium in the presence of 10nM rapamycin
RD: training with 5µM DCATH-2 in the presence of 10nM rapamycin
C: controle medium without cells
	AHK002_MU028	AHK002_MU029	AHK002_MU030	AHK002_MU031	AHK002_MU032	AHK002_MU033	AHK002_MU034	AHK002_MU035	AHK002_MU036	AHK002_MU037	AHK002_MU038	AHK002_MU039	AHK002_MU040	AHK002_MU041	AHK002_MU042
	M1_4 cells 1	M1_4 cells 2	M1_4 cells 3	D1_4 cells 1	D1_4 cells 2	D1_4 cells 3	RM1_4 cells 1	RM1_4 cells 2	RM1_4 cells 3	RD1_4 cells 1	RD1_4 cells 2	RD1_4 cells 3	C1_4 medium 1	C1_4 medium 2	C1_4 medium 3
a-Ketoglutarate	7910255	7458701	7334651	6781110	6068432	6636274	4725168	4191792	4402924	4154185	4224722	4078464	10656481	10361961	8300821
ALA	147139921	147062970	145422289	153668309	133636978	149198608	162235398	155080151	160848464	156013490	153356430	165859607	97175350	95977890	91078204
ARG	182036689	189518800	182712822	195154762	188764874	198424357	200883019	197615409	205023321	206828022	195423404	210867279	208973223	221045326	204029685
ASN	3746700	3590829	3618329	3799291	3368866	3659797	4609327	4370099	4447656	4204807	4407826	4676863	5927183	5887074	6025721
ASP	25283752	25140404	25858767	25793725	23042911	25113499	33628155	33206393	35510558	35050413	34538772	34871039	38355027	37546219	34219995
Citrate	17815954	19042903	20543682	21086513	17080144	19100242	19043230	18002776	19628377	17680491	16568153	17351090	10901593	8767314	10358468
GLN	569049308	552719147	551237421	572900520	520692722	568458752	625873246	609311086	622353216	593308102	609277084	631796567	353423529	360504449	334615430
GLU	107483394	100034989	98099784	93592681	81142249	85778872	89543282	81785200	88738986	82447480	82893360	85562294	68471390	66721074	62927994
Glucose	86832382	86258730	87052276	73074099	60588918	70070861	100226417	96103058	98273448	96227124	102537644	99798252	100882934	97845522	90854303
GLY	1708862	1581959	1450923	1632043	1273881	1528232	1838465	1745279	1786241	1566991	1645008	1744927	1233020	1237966	1114990
HIS	101137334	118967385	107786958	130517233	93393911	123676735	141442840	134724518	138159796	141676902	136864757	117925558	127878478	121098482	117726987
ILE	169546748	166932885	168134575	197796961	173609236	188816240	201103719	188810706	191100194	203124580	192024618	203636018	238059010	233631254	223070617
Lactate	254650495	236072334	258276649	758418841	621183187	779904131	132003574	119067663	133845909	189726112	175246053	188193486	78518323	75771101	75238684
LEU	33416008	35453708	33213042	41457110	34052027	35057307	42967056	38732262	42718655	47429670	41400328	47056516	45419378	41663443	41243166
LYS	94625063	95351950	98909667	103608519	96748098	104086642	111053619	100745726	106455112	112638744	106955840	107816092	106788035	111425465	106894962
Malate	31301172	30018873	31725436	33625134	30005470	32108563	28577517	26855700	28422203	28206681	26597922	26763674	15198460	14646247	12753320
MET	52962190	51173222	53108415	55633482	48421653	54555429	63007831	57894581	58081580	60467297	59810071	62544336	60691022	62289933	59422771
PHE	69000458	68908136	69125602	73888646	65025050	73693747	80643458	77112022	76002759	76225695	75355127	81827856	74239693	77642671	73817037
PRO	579699054	578352261	589922405	621401272	534266865	598506826	611608222	577344054	618354901	596573106	574019185	609860238	492717165	510672994	493753132
Pyruvate	1331020	1281047	1305823	856505	664390	808405	985944	858138	932509	873864	829860	933951	30560612	30329042	27243255
SER	345023	360260	306204	973420	1066525	1073129	2335909	2343313	2307234	2532498	2697635	2870223	8548744	8648297	8212957
Succinate	6315747	6167799	6752987	7742458	6483201	7471772	5813982	5282484	5821534	6319159	6082096	6177928	4861480	4668086	4363416
THR	180641728	174855191	184787519	181662834	152877303	169595136	201919301	194338891	201827952	196084833	201484742	203512044	205880350	198158450	178807531
TRP	3987110	4350880	3721525	4464111	4438310	4615385	8719327	8642664	7539965	9774403	10017121	10197560	15846242	16876186	16030127
TYR	113644290	111721329	119059280	117673663	99952102	117388037	138193738	125021485	123929137	127079925	125755932	134967922	56985957	54362155	53545904
VAL	320404987	314803934	316384342	350416620	303441156	339505695	374955139	352570755	364051588	365731195	354129838	380885253	325605941	351624208	323379488
Secretion normalised to cell count/1e6 cells/24 hours
	M1_4 cells 1	M1_4 cells 2	M1_4 cells 3	D1_4 cells 1	D1_4 cells 2	D1_4 cells 3	RM1_4 cells 1	RM1_4 cells 2	RM1_4 cells 3	RD1_4 cells 1	RD1_4 cells 2	RD1_4 cells 3
Glucose	2.35035e+07	2.48942e+07	2.29704e+07	4.13764e+07	6.34026e+07	4.66746e+07	-9.2049e+06	1.05648e+06	-4.34474e+06	611109	-1.22238e+07	-6.6522e+06
Lactate	4.31857e+08	3.86819e+08	4.40648e+08	1.20302e+09	9.60907e+08	1.24092e+09	1.38103e+08	1.0591e+08	1.42687e+08	2.30271e+08	2.0082e+08	2.27154e+08

## Sheet: Metabol_exp2_ns_D1-4_intra
Data file S1B: LC-MS peak intensities of intracellular metabolites in unstimulated dTHP-1 cells after training and 3 days resting
Metabolomics experiment 2, unstimulated cells, normalized against cell density
100nM PMA differentiated THP-1 cells, DCATH-2 trained vs untrained control cells;
cell lysates after 24h training and 3 days resting period (D1_4) for unstimulated cells
M: training with medium
D: training with 5µM DCATH-2
RM: training medium in the presence of 10nM rapamycin
RD: training with 5µM DCATH-2 in the presence of 10nM rapamycin
C: controle medium without cells
		AHK002_CU004	AHK002_CU005	AHK002_CU006	AHK002_CU007	AHK002_CU008	AHK002_CU009	AHK002_CU010	AHK002_CU011	AHK002_CU012	AHK002_CU013	AHK002_CU014	AHK002_CU015
		M1_4 cells 1	M1_4 cells 2	M1_4 cells 3	D1_4 cells 1	D1_4 cells 2	D1_4 cells 3	RM1_4 cells 1	RM1_4 cells 2	RM1_4 cells 3	RD1_4 cells 1	RD1_4 cells 2	RD1_4 cells 3
Pyruvate	Glycolysis	102558	54537	76381.3	50565.5	48028.3	50404.2	48731.9	41379.4	51588.8	44350.4	34344.5	22388.4
Lactate	Glycolysis	3.77441e+07	3.00949e+07	3.1956e+07	5.63554e+07	5.86411e+07	5.87517e+07	3.0615e+07	2.02163e+07	2.64038e+07	2.14419e+07	2.20609e+07	2.66286e+07
Glucose	Glycolysis	1.28158e+07	1.04677e+07	1.03623e+07	6.14485e+06	5.99988e+06	6.27156e+06	1.34111e+07	1.35607e+07	1.50771e+07	1.23948e+07	1.05921e+07	1.06982e+07
Dihydroxyacetone3P	Glycolysis	3.04763e+06	2.82734e+06	3.10209e+06	3.78322e+06	3.17177e+06	3.32863e+06	1.88886e+06	1.82036e+06	1.94686e+06	1.73057e+06	1.59035e+06	1.44997e+06
HexP	Glycolysis	308936	261373	301430	270354	246699	234867	147939	142802	150114	131572	106081	104183
Glyceraldehyde3P	Glycolysis	94059.8	95220.9	96007.9	666086	607498	583081	40390	57942.5	52704	86695.2	53976.1	61882.6
G6P	Glycolysis	469112	393426	457379	240888	187199	226002	186259	139401	174425	138805	104245	114295
2P-glycerate	Glycolysis	618749	701952	643823	758116	745389	728669	573073	594923	575212	485446	444698	438869
PEP	Glycolysis	279310	302525	285272	262877	263003	236276	230163	234656	242364	186969	173457	160352
Fructose16bisP	Glycolysis	83601.5	87825.1	80986.1	242034	291688	226189	59471.6	91223.4	64626.5	24639.1	51857.3	52250.1
AcetylCoA	TCAcycle	21012	25404.9	22012.3	21631.6	21363	21566.8	0	10522.1	7682.95	10563.4	6152.74	5293.96
Itaconate	TCAcycle	0	0	0	0	0	0	0	0	0	0	0	0
Succinate	TCAcycle	786601	690753	710528	798589	785982	812631	768776	693395	747503	753416	668429	685566
a-Ketoglutarate	TCAcycle	6.29842e+06	6.04688e+06	5.72339e+06	8.01645e+06	7.92573e+06	7.62844e+06	4.3549e+06	4.42667e+06	5.03448e+06	4.66729e+06	4.07154e+06	4.38662e+06
Oxaloacetate	TCAcycle	98267.9	116532	127478	86954	70185.2	88449.2	172404	197650	134974	237215	223278	240098
Malate	TCAcycle	9.78991e+06	8.46403e+06	1.07171e+07	1.02585e+07	9.46943e+06	9.75926e+06	7.57589e+06	7.58083e+06	8.39581e+06	7.29186e+06	6.33458e+06	6.19319e+06
cis-Aconitate	TCAcycle	769601	693480	749511	654090	544348	599566	499295	419853	441219	434813	377419	370883
Citrate	TCAcycle	8.82387e+07	8.61285e+07	8.19833e+07	7.04473e+07	6.64405e+07	7.07491e+07	7.73812e+07	7.21567e+07	7.31579e+07	6.09714e+07	6.11705e+07	5.82356e+07
Erythrose4P	PPP	42794.5	39950.8	33105.7	33677.1	38327	38548.1	24472.8	28400.1	36803.8	18750	17440.1	21832.5
Ribulose5P	PPP	375512	402577	459788	583135	496362	469476	194626	216834	214416	197682	166037	169784
Sedoheptulose7P	PPP	125389	106042	130232	204870	200982	185967	51809.8	50546.2	47060.3	48142.5	45055.4	43894.7
6P-gluconate	PPP	12109.8	5918.68	11325.6	10242.7	7918.84	6677.86	4489.68	3356.23	1172.34	5302.76	1871.69	6842.97
Creatinine	Urea cycle	1.02667e+07	9.71298e+06	8.76269e+06	6.84112e+06	7.56471e+06	7.2998e+06	7.91134e+06	7.84102e+06	8.78054e+06	5.97605e+06	6.26254e+06	6.45059e+06
Creatine	Urea cycle	3.71604e+08	3.29683e+08	3.57391e+08	2.67639e+08	2.15723e+08	2.5838e+08	2.07767e+08	1.83428e+08	2.11948e+08	1.84929e+08	1.75209e+08	1.79172e+08
n-Acetylglutamate	Urea cycle	107094	120355	109284	173401	151121	159286	46354.4	48281.8	39550.3	37431.9	37944.1	39965.2
Citrulline	Urea cycle	1.73745e+06	1.63003e+06	1.51693e+06	1.00212e+06	1.12233e+06	1.04243e+06	2.05383e+06	1.74155e+06	1.99501e+06	2.06881e+06	1.30461e+06	1.35723e+06
Ornithine	Urea cycle	1.22375e+06	1.30968e+06	1.03145e+06	672473	764428	672337	1.6996e+06	1.10148e+06	1.38094e+06	992766	931514	904745
Carbamoylphosphate	Urea cycle	4.98e+06	4.7009e+06	4.65593e+06	4.27055e+06	3.62522e+06	3.99056e+06	4.32156e+06	4.34381e+06	4.33171e+06	3.68829e+06	3.78943e+06	3.4526e+06
Thymidine	Pyrimidines	12664.9	12107.4	19963.3	9540.87	8389.5	4381.97	13304.1	11252.3	17393.7	8208.33	3217.98	8706.26
Uridine	Pyrimidines	2012.7	2826.72	3463.12	0	0	0	2956.09	7052.74	3065.21	4148.11	5031.17	5789.81
Uracil	Pyrimidines	33397.3	49557	55546.2	25720.9	25484.7	33358.5	25767.6	42409.3	46438.6	24783.7	24440.1	30335.4
Orotate	Pyrimidines	62548.1	73810	68949.3	72851.8	65875	70367.1	32678.8	39425.7	43306.9	34907.1	29325.4	28273.9
Cytosine	Pyrimidines	38065.9	69828.6	52719.9	28417	49068.8	43810.1	49897.1	66917	57589.8	27273.2	33739.5	44005.5
Dihydroorotate	Pyrimidines	34418.5	46119.9	31401	84385.5	92222.3	75300.5	10114.7	10800.2	1963.49	16692.1	8205.27	13440.8
Cytidine	Pyrimidines	861783	747588	809142	170453	136907	164057	575293	550963	632505	421113	442066	459594
UMP	Pyrimidines	45323.4	41702.3	50176.1	32532.7	39259.1	33148.3	21620.4	21490.6	22150.8	14615.1	17027.4	18466.9
CMP	Pyrimidines	0	0	0	1002.2	0	0	0	0	0	0	0	599.444
N-Carbamoyl-aspartate	Pyrimidines	216262	253971	236001	546228	555813	498133	74063.2	86017.2	74790.8	49538.1	40436.8	37720.3
Adenosine	Purines	302198	338100	423664	241578	265075	284860	509206	561961	557770	300847	377237	450251
Adenine	Purines	54144.2	53816.8	43835.1	36062.1	39701.3	31479.6	54010.8	46355.7	38600.8	27096.2	45196.5	37629.9
cAMP	Purines	7511.52	8272.65	8471.83	2131.48	3589.07	4888.08	4036.33	1731.97	2029.61	983.136	2211.66	0
Hypoxanthine	Purines	205559	185949	172944	40976.4	40560.8	37562	166333	169191	190301	163317	190399	232297
Inosine	Purines	27762.5	25274.2	30103.5	7132.23	7049.13	6282.86	24278.2	23948.8	19477.4	10577.8	15670.5	10227.1
Guanine	Purines	34111.1	31428.3	32121.8	1604.54	4124.72	1948.32	32007.8	17682.8	22026.2	21123.4	26746.5	34498.4
AMP	Purines	215811	213837	319931	246256	230284	216456	202100	189717	235061	148960	171572	220571
IMP	Purines	19737.8	18804.4	23112.9	39348.9	41511.1	35711.8	16325.1	12415.9	15104.5	22014.1	19720.7	16722
GMP	Purines	15334.2	13062.5	14273.8	12676.8	9169.96	11117.8	4113.83	5250.98	4381.49	5280.14	898.88	5568.26
14.0Myristoyl-L-carnitine	Carnitines FAO	0	0	0	123818	107279	100371	22113.9	0	0	43895.2	49288.5	75679.3
16.0Palmitoyl-L-carnitine	Carnitines FAO	28585.1	114999	64720.5	225598	248956	226186	112533	103860	200102	74938.1	133750	140207
18.0Stearoyl-L-carnitine	Carnitines FAO	0	0	0	0	0	0	0	0	0	0	0	0
18.1Oleoyl-L-carnitine	Carnitines FAO	0	0	0	0	0	0	0	0	0	0	0	0
6.0Hexanoyl-L-carnitine	Carnitines FAO	20775.1	27457.7	30123.4	29227.1	24901.7	31629.6	30090.8	23665.6	19799.3	22609.1	20924.5	22657.3
Mevalonate	Carnitines FAO	72354.3	56960.9	48937.4	48743.1	54174.3	58937.1	74433.3	48739.7	76284.6	72112.9	54346	79107.4
4.0Butyryl-L-carnitine	Carnitines FAO	386864	371502	384083	437970	391608	407995	266112	259112	265719	225372	224518	206793
3.0Propionyl-L-carnitine	Carnitines FAO	2.15533e+06	2.19279e+06	2.12539e+06	1.39586e+06	1.38208e+06	1.46851e+06	1.36678e+06	1.45212e+06	1.50915e+06	985937	1.03113e+06	1.04868e+06
3-HydroxybutanoicAcid(BHBA)	Carnitines FAO	353444	276373	311000	250168	231962	325148	260061	265399	226681	220417	213316	210658
Glycerol	Carnitines FAO	1.89199e+06	1.54752e+06	1.34482e+06	1.36841e+06	1.48561e+06	1.43704e+06	1.89284e+06	1.28182e+06	2.00847e+06	1.50323e+06	1.44311e+06	1.95411e+06
Mevalonate-5P	Carnitines FAO	5280.62	6574.23	4524.56	2138.36	0	3546.9	1504.06	9215.67	7177.48	1589.92	5206.52	1156.49
2.0Acetyl-L-Carnitine	Carnitines FAO	1.82165e+07	1.84589e+07	1.74561e+07	1.95526e+07	1.7818e+07	1.9108e+07	1.4293e+07	1.3838e+07	1.54358e+07	1.13861e+07	1.15772e+07	1.21047e+07
FAD	Carnitines FAO	54116.1	54987.6	57407.9	45107.4	37613.2	39119.6	32702	38390.8	38709.3	29616.5	38123.9	29227.2
L-Carnitine	Carnitines FAO	2.64214e+07	2.48027e+07	2.51564e+07	1.3623e+07	1.18762e+07	1.35768e+07	1.45915e+07	1.3818e+07	1.4228e+07	1.15021e+07	1.15802e+07	1.18783e+07
Glycerol-3P	Carnitines FAO	7.88477e+06	7.65574e+06	7.70549e+06	8.61253e+06	7.52616e+06	7.58017e+06	4.77584e+06	5.17061e+06	5.10501e+06	4.49837e+06	4.79549e+06	4.45034e+06
PHE	Amino acids	3.41307e+07	3.43561e+07	3.20653e+07	2.57267e+07	2.55106e+07	2.61615e+07	3.42139e+07	3.24257e+07	3.47491e+07	2.53075e+07	2.69409e+07	2.71129e+07
LEU	Amino acids	1.98459e+07	2.04984e+07	1.94098e+07	1.68391e+07	1.90472e+07	1.80033e+07	2.40675e+07	2.24542e+07	2.32049e+07	1.74861e+07	1.94693e+07	2.10046e+07
ILE	Amino acids	7.6738e+07	7.69371e+07	7.17736e+07	5.78881e+07	5.93851e+07	5.93569e+07	7.64373e+07	7.27603e+07	7.98211e+07	5.54612e+07	6.18135e+07	6.08756e+07
MET	Amino acids	2.31814e+07	2.27993e+07	2.14064e+07	1.65672e+07	1.68796e+07	1.72544e+07	2.21441e+07	2.09066e+07	2.34355e+07	1.54861e+07	1.73808e+07	1.76021e+07
TRP	Amino acids	2.37726e+06	2.4221e+06	2.06048e+06	1.78585e+06	2.01808e+06	1.85984e+06	3.7165e+06	3.7222e+06	4.01476e+06	3.03321e+06	3.46494e+06	3.5453e+06
VAL	Amino acids	5.57711e+07	5.60447e+07	5.11544e+07	4.06461e+07	4.31952e+07	4.21765e+07	5.64153e+07	5.23677e+07	5.82717e+07	3.82271e+07	4.24293e+07	4.32011e+07
PRO	Amino acids	1.14641e+08	1.09832e+08	1.03267e+08	1.19815e+08	1.12098e+08	1.10821e+08	7.58469e+07	6.90607e+07	7.78719e+07	5.48505e+07	5.68377e+07	5.73086e+07
TYR	Amino acids	2.8388e+07	2.88324e+07	2.64028e+07	1.93266e+07	2.06722e+07	1.98132e+07	2.58786e+07	2.36454e+07	2.62033e+07	1.75398e+07	1.91732e+07	1.93899e+07
THR	Amino acids	5.31587e+07	5.17874e+07	4.88441e+07	3.61588e+07	3.59223e+07	3.6294e+07	4.73272e+07	4.40297e+07	5.00092e+07	3.36302e+07	3.65002e+07	3.70256e+07
ALA	Amino acids	8.47949e+07	8.26668e+07	8.00546e+07	6.46801e+07	6.13218e+07	6.49527e+07	7.12659e+07	6.70477e+07	7.37686e+07	5.42159e+07	5.68338e+07	5.62776e+07
HIS	Amino acids	2.16886e+07	2.10772e+07	1.91735e+07	1.53218e+07	1.63975e+07	1.58429e+07	2.09529e+07	1.99296e+07	2.20973e+07	1.49861e+07	1.62233e+07	1.63598e+07
GLN	Amino acids	3.26088e+08	3.35908e+08	3.14291e+08	2.3318e+08	2.29271e+08	2.35904e+08	3.07744e+08	2.75596e+08	3.16952e+08	2.10655e+08	2.39556e+08	2.25231e+08
ASN	Amino acids	3.10657e+06	3.02431e+06	2.85452e+06	1.70273e+06	1.59094e+06	1.73394e+06	3.07922e+06	2.68251e+06	2.98635e+06	1.95639e+06	2.14051e+06	1.99788e+06
b-ALA	Amino acids	3.74203e+06	3.88434e+06	3.90062e+06	3.51928e+06	3.38083e+06	3.83177e+06	2.73612e+06	2.32636e+06	2.72462e+06	1.92672e+06	2.42335e+06	2.00642e+06
GLY	Amino acids	750448	696929	707950	524256	431744	493352	1.00196e+06	871009	1.03492e+06	734117	720590	744132
GLU	Amino acids	1.62495e+08	1.79512e+08	1.58393e+08	1.12701e+08	1.11929e+08	1.10834e+08	1.56667e+08	1.43271e+08	1.54166e+08	1.05658e+08	1.21247e+08	1.16608e+08
SER	Amino acids	200010	266869	219010	197662	254476	241895	855670	559696	660474	562003	560357	597168
ASP	Amino acids	1.51939e+07	1.45764e+07	1.48169e+07	7.60289e+06	7.16898e+06	7.46227e+06	1.706e+07	1.59819e+07	1.71009e+07	1.22694e+07	1.16236e+07	1.19336e+07
CYS	Amino acids	70963.3	58755	76168.6	52928.6	44243.8	52067.4	76018.2	73153.5	86934.1	78782.2	55101.4	60653.8
Cystine	Amino acids	1.52698e+06	1.13985e+06	1.29303e+06	1.07078e+06	929173	921196	1.4491e+06	1.31483e+06	1.61122e+06	1.44769e+06	970849	1.17831e+06
LYS	Amino acids	7.21255e+06	6.7714e+06	6.01869e+06	4.28646e+06	4.69044e+06	4.29717e+06	7.39699e+06	7.20098e+06	7.85259e+06	5.35142e+06	5.48134e+06	5.62509e+06
ARG	Amino acids	2.87534e+07	2.62692e+07	2.39313e+07	1.74115e+07	1.97653e+07	1.81191e+07	3.17808e+07	3.0905e+07	3.387e+07	2.23464e+07	2.48159e+07	2.55432e+07

## Sheet: Metabol_exp2_LPS_D4-5_medium
Data file S1C: LC-MS peak intensities of metabolites in cell medium of dTHP-1 cells after training, 3 days rest and 24 h LPS stimulation
Metabolomics experiment 2, LPS-stimulated cells; normalized against cell density
100nM PMA differentiated THP-1 cells, DCATH-2 trained vs untrained control cells;
cell medium after 24h training, 3 days resting period and 24h LPS stimulation (D4_5)
M: training with medium
D: training with 5µM DCATH-2
RM: training medium in the presence of 10nM rapamycin
RD: training with 5µM DCATH-2 in the presence of 10nM rapamycin
C: controle medium without cells
	AHK002_MU043	AHK002_MU044	AHK002_MU045	AHK002_MU046	AHK002_MU047	AHK002_MU048	AHK002_MU049	AHK002_MU050	AHK002_MU051	AHK002_MU052	AHK002_MU053	AHK002_MU054	AHK002_MU055	AHK002_MU056	AHK002_MU057
	M4_5LPS cells 1	M4_5LPS cells 2	M4_5LPS cells 3	D4_5LPS cells 1	D4_5LPS cells 2	D4_5LPS cells 3	RM4_5LPS cells 1	RM4_5LPS cells 2	RM4_5LPS cells 3	RD4_5LPS cells 1	RD4_5LPS cells 2	RD4_5LPS cells 3	C4_5 medium 1	C4_5 medium 2	C4_5 medium 3
a-Ketoglutarate	8656893	9504091	10196777	11760987	12069158	10539756	11469408	11541016	12562692	12216509	9869325	12695698	13236075	12716595	12615519
ALA	161688872	163018804	167702406	164122511	162548409	162667802	160193278	162675719	163735625	158287580	162272316	166189750	82123219	81414613	78051664
ARG	202258666	208857660	207048911	211095826	197562012	204306404	194407631	204505068	202776165	212093464	212536472	210072565	222709523	201504900	202841190
ASN	4338258	4414679	4370896	4259120	4254360	4398394	4442320	4406002	4554819	4298247	4455556	4502844	7724285	7230828	6883462
ASP	33010213	34239545	34966986	30955124	31539910	30908534	36883464	37172526	38073004	37652793	36377269	37419511	43913592	42396497	41178647
Citrate	11641086	11994997	11028402	12507732	9839714	10408294	9576314	9684329	9865947	10926820	10433823	9343791	9724130	9485449	9295416
GLN	682490031	686427506	709109028	713374026	708635124	697922433	714285944	710382069	728152885	672072705	717229087	729199988	308901975	295731565	281858159
GLU	78508834	75659684	75918343	78738373	75985703	77575685	72170132	72908661	70761872	70557427	71302686	74117420	74992640	71662178	69818905
Glucose	103496464	102864858	103163861	95182880	94287127	94895335	103239944	105622561	110609173	105169334	106486390	108515817	102424186	100956090	99426587
GLY	1415559	1369616	1341571	1361694	1287185	1311417	1309669	1268808	1281180	1241131	1245057	1305320	1419590	1445232	1329500
HIS	138951719	133186860	135939519	140281283	137141749	140327179	139488084	140337972	154793213	153063908	142947734	159632736	134253987	130424900	123960407
ILE	194380800	189571694	186902415	202927929	199757924	202221720	205993964	208024629	216791940	217105799	214097258	218407493	243760448	233054541	231091046
Lactate	200370496	172708929	183296636	387285660	370971475	397737770	118235350	110409549	114951040	135227771	145402641	138141798	79721411	73832309	71427219
LEU	36568812	37002853	34566191	36497794	37510324	37162557	39466779	40070762	41806831	41109599	42458464	39702266	46179465	44541758	46179202
LYS	112083113	108584430	109446454	110227148	100611469	102192527	105926662	104558323	107818182	106453809	107950018	108976791	109404817	107973656	105170831
Malate	19739005	20851167	21510070	21578107	20517233	19790610	18632623	18455155	19366201	18792198	15850606	18633995	14878929	14214471	13960811
MET	59713451	57957824	57061569	57945367	59418248	58536950	61730872	61745106	60699070	60630166	60755088	65277664	62936414	61333542	60268222
PHE	73605024	70487185	69911742	74473459	74639141	73532909	76771131	74774947	76254310	75656162	76850559	79916198	80805907	75308765	74958606
PRO	579843022	544038435	594195367	593473688	583544762	592050979	557713085	588945764	587489137	578466075	572139702	607989900	525067906	519310327	484027096
Pyruvate	1369175	1325804	1351063	2181988	2337515	2566929	6989199	7558883	9305025	9552462	9044311	10869059	30433029	27999519	28617396
SER	4102152	4273900	4303358	4527791	4728284	4838243	5444679	6034192	5644203	5657175	5850594	6059562	9554888	8846275	8886920
Succinate	5047140	4890967	5231765	5666026	5472514	5356760	4602280	4818718	5207575	5220150	4920696	5155033	4635283	4557651	4385375
THR	208710737	206216265	204862712	208178066	203035476	205867180	213063467	210052002	216784574	212438699	210180311	214906016	219003625	209315244	204558584
TRP	3527680	3628280	3518940	3811157	4440432	3897542	12167048	12275158	12535440	11067838	11005580	12290798	17125648	16036479	16476105
TYR	142705858	131049468	131903308	134829953	138952927	127332071	147148825	139048428	133862903	134324533	133767468	147616066	54794453	53906894	54120156
VAL	368612022	356244318	361191030	377375096	371723517	372949947	374080101	380779400	387239287	375625379	384105740	396184332	363912013	329649779	333936838
	Secretion normalised to cell count/1e6 cells/24 hours
	M4_5LPS cells 1	M4_5LPS cells 2	M4_5LPS cells 3	D4_5LPS cells 1	D4_5LPS cells 2	D4_5LPS cells 3	RM4_5LPS cells 1	RM4_5LPS cells 2	RM4_5LPS cells 3	RD4_5LPS cells 1	RD4_5LPS cells 2	RD4_5LPS cells 3
Glucose	-4.01439e+06	-3.02428e+06	-3.493e+06	7.50276e+06	8.67101e+06	7.87778e+06	-5.15605e+06	-1.04873e+07	-2.16451e+07	-9.35455e+06	-1.22646e+07	-1.67487e+07
Lactate	1.96541e+08	1.53179e+08	1.69776e+08	4.07293e+08	3.86016e+08	4.20925e+08	9.67557e+07	7.9245e+07	8.94068e+07	1.3309e+08	1.55571e+08	1.39528e+08

## Sheet: Metabol_exp2_LPS_D4-5_intra
Data file S1D: LC-MS peak intensities of intracellular metabolites in dTHP-1 cells after training, 3 days rest and 24 h LPS stimulation
Metabolomics experiment 2, LPS-stimulated cells, normalized against cell density
100nM PMA differentiated THP-1 cells, DCATH-2 trained vs untrained control cells;
cell lysates after 24h training, 3 days resting period and 24h LPS stimulation (D4_5)
M: training with medium
D: training with 5µM DCATH-2
RM: training medium in the presence of 10nM rapamycin
RD: training with 5µM DCATH-2 in the presence of 10nM rapamycin
C: controle medium without cells
		AHK002_CU016	AHK002_CU017	AHK002_CU018	AHK002_CU019	AHK002_CU020	AHK002_CU021	AHK002_CU022	AHK002_CU023	AHK002_CU024	AHK002_CU025	AHK002_CU026	AHK002_CU027
		M4_5LPS cells 1	M4_5LPS cells 2	M4_5LPS cells 3	D4_5LPS cells 1	D4_5LPS cells 2	D4_5LPS cells 3	RM4_5LPS cells 1	RM4_5LPS cells 2	RM4_5LPS cells 3	RD4_5LPS cells 1	RD4_5LPS cells 2	RD4_5LPS cells 3
Pyruvate	Glycolysis	48641.8	64494.8	78477.8	90344.7	90167.4	90773.2	237816	234601	303502	371979	355317	374540
Lactate	Glycolysis	1.68015e+07	1.81806e+07	1.93833e+07	2.88056e+07	2.87919e+07	2.44995e+07	1.9383e+07	2.01086e+07	2.24683e+07	2.49999e+07	2.124e+07	2.63384e+07
Glucose	Glycolysis	7.63538e+06	8.27967e+06	8.17279e+06	9.10839e+06	8.37658e+06	8.34567e+06	1.19178e+07	1.09061e+07	1.25738e+07	1.27966e+07	1.27756e+07	1.40158e+07
Dihydroxyacetone3P	Glycolysis	2.03875e+06	1.90024e+06	1.93344e+06	1.70893e+06	1.44111e+06	1.34014e+06	1.41063e+06	1.05793e+06	1.04066e+06	1.39117e+06	1.13221e+06	1.04466e+06
HexP	Glycolysis	157715	147203	162105	155891	135405	141438	185018	187760	174519	194887	194561	188179
Glyceraldehyde3P	Glycolysis	127058	102460	95389.4	284805	255050	248016	73829.7	60847.5	48932.7	96029.2	66343.8	79880.6
G6P	Glycolysis	143515	130309	141029	152760	136799	138396	242334	284023	256874	235455	260230	271333
2P-glycerate	Glycolysis	683980	696248	656271	663558	670651	555621	770810	809726	746501	822353	911706	824964
PEP	Glycolysis	203579	260350	219864	185088	206346	177508	380700	452997	403334	405975	445526	410555
Fructose16bisP	Glycolysis	140623	166635	155370	176810	181638	157313	75437.1	63744.3	55032.2	62333	56283.8	49480.3
AcetylCoA	TCAcycle	17298	15873.1	14960.9	14417.3	13601.9	11738.1	7672.94	6721.76	7032.17	11756	4965.26	5912.65
Itaconate	TCAcycle	80915.5	65266.6	72665.9	156120	136646	113745	30725.8	19676	18472.8	55242.3	57267.9	82406.4
Succinate	TCAcycle	367604	425058	443509	660318	659957	536513	660600	609016	664591	799256	747119	759027
a-Ketoglutarate	TCAcycle	7.07189e+06	7.55629e+06	7.20521e+06	9.17581e+06	8.66128e+06	8.06001e+06	8.12117e+06	8.72779e+06	8.67027e+06	9.65652e+06	1.00911e+07	1.06483e+07
Oxaloacetate	TCAcycle	43235.9	61767.6	31085	50642.8	45387.2	55428.9	105676	72224.1	94850.5	134192	75420.2	98121.9
Malate	TCAcycle	7.65998e+06	8.29341e+06	8.24319e+06	9.88112e+06	9.4867e+06	9.02472e+06	1.24638e+07	1.24028e+07	1.20469e+07	1.28161e+07	1.27112e+07	1.18652e+07
cis-Aconitate	TCAcycle	802116	835389	792146	852339	812529	732761	1.13149e+06	1.07789e+06	1.09987e+06	1.29317e+06	1.32319e+06	1.1646e+06
Citrate	TCAcycle	7.122e+07	7.65632e+07	7.5182e+07	7.45147e+07	7.31344e+07	6.58968e+07	1.04944e+08	1.0246e+08	1.06026e+08	1.18136e+08	1.24437e+08	1.16946e+08
Erythrose4P	PPP	47878.9	41190.5	36744.9	49644.9	44207.9	36238.2	29749.2	30668.8	34378.3	35166.3	37029.4	32522.1
Ribulose5P	PPP	298483	332665	336263	348384	306339	285937	187819	165996	140801	169492	148121	144447
Sedoheptulose7P	PPP	46404.6	48960.4	49929	68140.6	68509.3	57289.1	56226.7	71154.5	65721.5	65296.2	71479.5	74416.6
6P-gluconate	PPP	6998.56	8388.76	6869.76	10001.7	12319.9	10129.1	5750.84	5432.82	5782.12	4943.75	6984.13	3089.79
Creatinine	Urea cycle	6.49121e+06	6.64207e+06	6.9281e+06	7.63047e+06	6.92005e+06	6.83305e+06	6.97562e+06	6.23396e+06	6.87678e+06	7.88459e+06	7.55124e+06	8.0077e+06
Creatine	Urea cycle	9.72403e+07	7.87694e+07	8.66517e+07	1.1848e+08	9.50617e+07	9.30729e+07	9.17947e+07	7.44808e+07	8.21791e+07	1.06777e+08	9.5724e+07	1.03138e+08
n-Acetylglutamate	Urea cycle	59796.3	61896	57844.5	63111.6	58067.1	63591.8	25929.9	21587.7	22842.3	36188	31069.3	23539.2
Citrulline	Urea cycle	681635	882119	704590	815347	752837	828607	1.05726e+06	871193	1.06433e+06	1.07071e+06	1.11003e+06	1.22254e+06
Ornithine	Urea cycle	653470	655181	600188	696079	664468	802733	863788	716234	975557	951445	903076	1.02175e+06
Carbamoylphosphate	Urea cycle	3.00709e+06	2.84369e+06	2.80739e+06	2.80684e+06	2.77806e+06	2.48334e+06	3.78314e+06	3.69122e+06	3.87893e+06	4.3455e+06	4.73867e+06	4.4023e+06
Thymidine	Pyrimidines	1677.31	2864.35	3530.34	1547.89	929.576	1479.78	1518.52	0	853.61	1196.13	2396.21	1963.6
Uridine	Pyrimidines	3783.24	1524.29	3822.72	660.508	0	1667.33	1983.68	0	2719.52	0	1785.06	1413.34
Uracil	Pyrimidines	20402.4	29006.9	26769.1	30406.3	34754.4	22692.1	19888.7	18435.6	27896.7	56641.4	39623.9	35004.3
Orotate	Pyrimidines	62618	58995.8	66948.8	76228.1	65901.2	62034.7	40002.8	40310.4	42095.6	52519.5	61993.9	52128.9
Cytosine	Pyrimidines	28745.8	23440.3	29679.3	22852.3	14818.9	24753	35160.2	42994.5	21511.7	38661.4	32469.5	40830.5
Dihydroorotate	Pyrimidines	53835	56906.3	51979	65866.8	61086.9	51730.9	14835.3	14166	14574.5	10602.6	9650.59	12688.3
Cytidine	Pyrimidines	168465	152453	158759	125555	102929	129064	140588	135406	170395	214622	223934	211678
UMP	Pyrimidines	33507.8	34251.8	32147.8	31808.2	28459.4	29588.3	23751.1	17868.9	19193.5	32523.2	24765.2	27512.6
CMP	Pyrimidines	0	0	0	1055.83	629.064	503.736	619.448	0	0	0	0	943.065
N-Carbamoyl-aspartate	Pyrimidines	421245	483748	471072	436059	427303	403352	88189.7	103803	90314	107578	112119	88700.4
Adenosine	Purines	130415	153355	175379	131148	176749	179595	279312	265555	334593	285987	362974	365861
Adenine	Purines	65843.8	45423.9	53060	62932	49455.9	50015.8	53662.5	53674.6	52075.2	52575.9	53944.2	53702.1
cAMP	Purines	3802.04	2792.32	672.886	1850.88	1414.63	564.801	8229.57	7570.33	5882.73	11240.8	9824.37	2562.62
Hypoxanthine	Purines	18168.6	12880.5	10856.1	7667.26	8738.47	19724.9	86227.4	93870.3	139168	155262	156765	192515
Inosine	Purines	807.728	1034.45	2111.5	1205.41	0	1876.16	1081.11	3077.88	0	1790.45	1519.32	5078.58
Guanine	Purines	0	1207.4	0	0	0	665.028	3516.34	2031.21	1838.86	1716.97	4498.74	2170.44
AMP	Purines	120198	129824	129958	101868	129191	119940	184770	201781	169727	261532	251744	240944
IMP	Purines	16275.2	20582.9	18441	21028.1	20612.1	18601.8	14112	10529.4	13721.7	18573.8	17936.4	20659.4
GMP	Purines	4998.49	8004.04	8124.94	7617.32	5604.66	8053.43	3663.69	6258.63	3103.73	5947.63	7703.03	2753.9
14.0Myristoyl-L-carnitine	Carnitines FAO	55092.7	30725.4	50762.9	225881	195533	202116	40770.1	18814.4	0	52804.2	86379.3	126221
16.0Palmitoyl-L-carnitine	Carnitines FAO	224885	193151	215660	440943	378518	370472	80784.2	117462	27361	259415	161870	164479
18.0Stearoyl-L-carnitine	Carnitines FAO	0	0	0	0	0	4781.56	0	0	0	0	0	0
18.1Oleoyl-L-carnitine	Carnitines FAO	13288.5	22935.5	48106.3	109817	112909	97080	0	0	0	0	0	0
6.0Hexanoyl-L-carnitine	Carnitines FAO	23841.1	21342.1	22259.3	29365	26908.4	23222.3	52671.6	25376.1	19791.7	38771.7	28921.1	33953.9
Mevalonate	Carnitines FAO	24486.6	66672.1	43255.7	47783.8	28910.6	28767.8	131752	42726.6	57568.2	57883.7	96269.6	83399.3
4.0Butyryl-L-carnitine	Carnitines FAO	326546	303504	301913	411051	348219	309444	252748	191632	200248	288853	251049	249844
3.0Propionyl-L-carnitine	Carnitines FAO	2.24459e+06	2.06297e+06	2.02237e+06	2.313e+06	1.85604e+06	1.81009e+06	1.34322e+06	1.2113e+06	1.27912e+06	1.41969e+06	1.4221e+06	1.3938e+06
3-HydroxybutanoicAcid(BHBA)	Carnitines FAO	121406	155601	137391	172350	124089	102338	163089	123694	149514	123728	149830	153242
Glycerol	Carnitines FAO	776350	1.47392e+06	1.14124e+06	1.0719e+06	836542	788130	2.37731e+06	1.65288e+06	1.49672e+06	1.76471e+06	2.18481e+06	2.12879e+06
Mevalonate-5P	Carnitines FAO	3002.16	3195.14	3281.69	7327.57	3251.75	3990.34	3190.66	1313.57	2226.2	1789.35	1553.27	1945.41
2.0Acetyl-L-Carnitine	Carnitines FAO	1.37949e+07	1.20658e+07	1.27576e+07	1.15878e+07	9.36605e+06	9.27394e+06	1.45443e+07	1.2168e+07	1.30608e+07	1.76177e+07	1.5126e+07	1.58317e+07
FAD	Carnitines FAO	33124	29234.5	30211.1	28204.9	25832.4	19992.9	32803.9	29616.8	26755.4	30223.8	40831.9	36701.7
L-Carnitine	Carnitines FAO	9.82109e+06	8.30295e+06	8.9624e+06	1.01712e+07	8.11093e+06	7.55639e+06	8.80803e+06	7.62023e+06	8.03731e+06	8.78803e+06	8.55968e+06	8.95627e+06
Glycerol-3P	Carnitines FAO	1.14688e+06	1.12691e+06	1.13945e+06	1.13838e+06	987765	954387	738911	684434	604834	918861	836017	773090
PHE	Amino acids	1.7875e+07	1.76468e+07	1.76571e+07	1.73682e+07	1.60059e+07	1.67245e+07	2.64696e+07	2.59843e+07	2.73959e+07	3.13067e+07	2.9906e+07	3.16996e+07
LEU	Amino acids	1.24671e+07	1.27392e+07	1.32855e+07	1.36426e+07	1.30336e+07	1.27609e+07	1.95368e+07	1.85272e+07	1.92565e+07	2.36297e+07	2.27267e+07	2.31897e+07
ILE	Amino acids	4.64941e+07	4.62843e+07	4.64608e+07	4.79229e+07	4.5045e+07	4.54948e+07	6.57623e+07	6.02481e+07	6.7609e+07	7.66176e+07	7.6576e+07	7.70054e+07
MET	Amino acids	1.38313e+07	1.38945e+07	1.41492e+07	1.44873e+07	1.42973e+07	1.3736e+07	1.85094e+07	1.61481e+07	1.77879e+07	2.09517e+07	2.01811e+07	2.07276e+07
TRP	Amino acids	892513	1.02169e+06	971643	1.01697e+06	1.07236e+06	1.11074e+06	3.58031e+06	3.3951e+06	3.85705e+06	3.66919e+06	3.58984e+06	4.07246e+06
VAL	Amino acids	3.50419e+07	3.60015e+07	3.67393e+07	3.87265e+07	3.70454e+07	3.56847e+07	4.72353e+07	4.44375e+07	4.89404e+07	5.34101e+07	5.31798e+07	5.51814e+07
PRO	Amino acids	4.92042e+07	4.86138e+07	4.76613e+07	6.09669e+07	5.64469e+07	5.16569e+07	4.92854e+07	4.46317e+07	4.8919e+07	5.58736e+07	5.13615e+07	5.63783e+07
TYR	Amino acids	1.72268e+07	1.81638e+07	1.83474e+07	1.83001e+07	1.69304e+07	1.73673e+07	2.16947e+07	1.97796e+07	2.11374e+07	2.45935e+07	2.30848e+07	2.37338e+07
THR	Amino acids	2.8085e+07	2.76877e+07	2.75193e+07	3.00377e+07	2.83757e+07	2.79004e+07	3.78286e+07	3.44582e+07	3.82436e+07	4.37015e+07	4.2675e+07	4.28627e+07
ALA	Amino acids	4.28481e+07	4.12985e+07	4.2171e+07	4.52744e+07	4.28397e+07	4.17724e+07	5.78422e+07	5.36821e+07	5.73685e+07	6.66982e+07	6.5751e+07	6.60392e+07
HIS	Amino acids	1.28778e+07	1.30484e+07	1.30097e+07	1.46397e+07	1.3907e+07	1.38979e+07	1.63815e+07	1.51501e+07	1.68061e+07	1.86322e+07	1.86298e+07	1.91833e+07
GLN	Amino acids	1.98404e+08	1.84874e+08	1.85211e+08	1.94626e+08	1.87246e+08	1.89883e+08	2.67545e+08	2.51723e+08	2.66379e+08	3.0987e+08	3.02034e+08	3.09566e+08
ASN	Amino acids	1.09458e+06	988332	1.03343e+06	1.01053e+06	992940	959377	1.47324e+06	1.35821e+06	1.4727e+06	1.80419e+06	1.68948e+06	1.77042e+06
b-ALA	Amino acids	5.96385e+06	5.24817e+06	6.02842e+06	5.40132e+06	4.84817e+06	4.78209e+06	6.61201e+06	5.99515e+06	6.29433e+06	7.75311e+06	7.36017e+06	7.59529e+06
GLY	Amino acids	449727	400357	413344	376902	353703	338119	609739	572252	577980	671523	617377	649781
GLU	Amino acids	8.52094e+07	8.36806e+07	7.73812e+07	8.09474e+07	7.87187e+07	7.33147e+07	1.10861e+08	1.02522e+08	1.06703e+08	1.24142e+08	1.23043e+08	1.2085e+08
SER	Amino acids	406321	444091	407311	485921	513337	593749	914766	916416	1.10871e+06	1.23523e+06	1.12049e+06	1.31984e+06
ASP	Amino acids	9.90474e+06	9.8653e+06	9.92546e+06	9.07336e+06	8.26425e+06	8.36303e+06	2.33094e+07	2.32236e+07	2.47876e+07	2.61189e+07	2.57486e+07	2.64809e+07
CYS	Amino acids	53135	59408.7	61571.2	68901.8	58490	60504.9	67467.5	71652	79026.2	86239.6	90041.5	93534.9
Cystine	Amino acids	834105	890191	978961	1.04253e+06	930323	932492	1.25885e+06	1.30935e+06	1.49726e+06	1.53815e+06	1.57848e+06	1.6739e+06
LYS	Amino acids	4.17849e+06	4.43467e+06	4.61232e+06	5.69313e+06	5.32276e+06	5.15593e+06	6.14884e+06	5.2823e+06	6.60997e+06	6.47766e+06	6.84661e+06	6.88987e+06
ARG	Amino acids	1.85612e+07	1.97224e+07	1.94733e+07	2.31395e+07	2.28649e+07	2.22381e+07	2.61602e+07	2.36945e+07	2.86859e+07	2.91491e+07	2.98812e+07	2.98534e+07
