# Supplementary material for: Innate Immune Training of Human Macrophages by Cathelicidin Analogs
Source: Front Immunol. 2022 Jul 26;13:777530. doi: 10.3389/fimmu.2022.777530 (PMC9360325; doi:10.3389/fimmu.2022.777530)
Supplement: Supplementary file 2 [file DataSheet_2.xlsx]

## Sheet: Metabol_exp1_ns_D0-1_intra
Data file S2A: LC-MS peak intensities of intracellular metabolites in dTHP-1 cells after 24 h training
Metabolomics experiment 1, unstimulated cells, normalized against cell density
100nM PMA differentiated THP-1 cells, DCATH-2 trained vs untrained control cells;
cell lysates taken after 24 h training (D0_1)
M: training with medium
D: training with 5µM DCATH-2
		AHK001_CU004	AHK001_CU005	AHK001_CU006	AHK001_CU007	AHK001_CU008	AHK001_CU009
		M0_1 cells 1	M0_1 cells 2	M0_1 cells 3	D0_1 cells 1	D0_1 cells 2	D0_1 cells 3
Mevalonate	Mevalonate	16467.8	9883.43	12813.5	8296.76	13191.2	13164.2
Niacinamide	Vitamins	3.38883e+06	1.90794e+06	2.10312e+06	2.05581e+06	2.12745e+06	1.76575e+06
Pyridoxin	Vitamins	17452.9	9887.68	17300.4	8593.61	12966.4	13285.2
Riboflavin	Vitamins	19990	11109.9	12177.1	15428.1	14178.6	11886.7
Pantothenate	Vitamins	5.75887e+06	5.40245e+06	5.57435e+06	4.10698e+06	4.04796e+06	4.15393e+06
Biotin	Vitamins	25770.7	18287.1	22482.2	38240.8	33581.4	26837.8
Inositol	Vitamins	2.05734e+07	1.80259e+07	2.03713e+07	1.59821e+07	1.33036e+07	1.62973e+07
Choline	Vitamins	1.52506e+07	1.33949e+07	1.23296e+07	8.84441e+06	7.64768e+06	7.90167e+06
Thiamine	Vitamins	700674	425883	358051	433768	531046	352479
Folic acid	Vitamins	78616.3	71693.4	50143.7	54889.4	80578.8	48188.6
Creatinine	Urea cycle	7.87026e+06	5.03865e+06	6.04308e+06	6.29127e+06	5.78165e+06	5.22302e+06
Creatine	Urea cycle	1.60958e+08	1.35901e+08	1.57848e+08	1.25865e+08	1.11341e+08	1.37388e+08
n-Acetylglutamate	Urea cycle	66300	63807.9	75183.4	49346.1	58008.9	59429.1
Citrulline	Urea cycle	499844	291347	566083	465340	522351	411754
Argininosuccinate	Urea cycle	1532.03	413.877	848.031	412.006	0	0
Ornithine	Urea cycle	408212	265223	345579	295955	377932	330720
Carbamoylphosphate	Urea cycle	2.57925e+06	2.37182e+06	2.56708e+06	2.16096e+06	1.98499e+06	2.25902e+06
AcetylCoA	TCA cycle	10247.1	7839.26	12659.1	8468.54	6859	6884.22
Succinate	TCA cycle	401794	331520	293893	292979	316432	255584
a-Ketoglutarate	TCA cycle	3.06522e+06	3.27972e+06	2.38274e+06	2.22991e+06	2.55558e+06	2.307e+06
Oxaloacetate	TCA cycle	17858.2	20277	13155.9	17192.5	18453.7	13680.3
Malate	TCA cycle	9.54576e+06	1.10393e+07	9.13782e+06	6.76114e+06	7.95356e+06	7.64645e+06
cis-Aconitate	TCA cycle	952879	794791	758740	620531	577290	561041
Citrate	TCA cycle	3.48848e+07	3.22351e+07	3.44315e+07	2.62672e+07	2.36279e+07	2.54915e+07
Betaine	SerGlyMet	2.21147e+07	1.43305e+07	2.10444e+07	1.16537e+07	9.51211e+06	1.20745e+07
Homocysteine	SerGlyMet	18232.5	12438.7	15621.8	15376.5	12426.2	13047.4
Dimethylglycine	SerGlyMet	7.86224e+06	7.90439e+06	9.21623e+06	8.81255e+06	8.61838e+06	9.23477e+06
S-Adenosyl-Homocysteine	SerGlyMet	34544.7	30313.9	33639	18137.4	19225.1	20536.9
5-Methyltetrahydrofolate	SerGlyMet	1910.64	1477.43	953.999	1157.71	377.736	727.279
S-Adenosyl-Methionine	SerGlyMet	619003	569569	586356	527985	456853	535528
Cystathionine	SerGlyMet	13288.4	13187.7	12536.2	5531.27	5082.48	6701.1
Methylnicotinamide	SerGlyMet	43584.9	49610	47408.4	30869.3	31940.9	34637
Thymidine	Pyrimidines	9171.45	12730.1	4070.19	4551.24	5509.17	8338.72
Deoxyuridine	Pyrimidines	0	0	0	0	0	0
Uridine	Pyrimidines	7217.62	5627	6021.82	9312.3	9121.6	9142.98
Orotate	Pyrimidines	15949.3	16058.6	19333.6	18580.9	14504.1	11642.1
Uracil	Pyrimidines	46530.1	40744.6	43055.1	41839.8	43848	20647.9
Cytosine	Pyrimidines	141433	116160	113781	191549	176302	143757
Dihydroorotate	Pyrimidines	11634.6	11962	14637.1	7865.32	6260.74	8249.85
Cytidine	Pyrimidines	339840	251363	272979	432768	407455	359411
UMP	Pyrimidines	46389.4	36274.4	42458.9	26808.2	20992.9	29981.5
CMP	Pyrimidines	0	0	0	0	0	0
N-Carbamoyl-aspartate	Pyrimidines	53344.9	77858.4	52547.6	32008.6	48946.3	41822.4
Adenosine	Purines	416243	360921	577110	536300	503179	541010
Adenine	Purines	39476.7	29943.5	41786.3	41568.5	36668.5	32481.5
cAMP	Purines	7096.72	6299	6714.53	8061.92	6763.35	9126.25
Hypoxanthine	Purines	33030.8	30184.2	37115.1	220059	211720	144757
Inosine	Purines	0	0	0	0	0	0
Guanine	Purines	14284.4	15584.8	18100.3	60559.1	57752	45267.5
Guanosine	Purines	2858.02	2064.01	3262.75	328.58	1498.49	1362.25
IMP	Purines	1557.27	2120.79	1670.85	2974.48	1902.55	2187.54
Erythrose4P	PPP	12011.7	7208.54	8425	9221.46	12580.6	8872.17
Ribulose5P	PPP	154072	147358	157379	123115	92556.6	137959
Sedoheptulose7P	PPP	85349.8	89704.7	89750.9	58439.6	50828.4	50079.1
6P-gluconate	PPP	7214.35	5612.64	8475.67	5723.41	2937.19	5399.52
OphthalmicAcid	NAD(P)	0	1452.13	1401.82	2637.63	1772.97	5925.55
NADH	NAD(P)	277744	254375	265706	268656	245860	276606
NAD+	NAD(P)	1.07556e+06	1.01534e+06	1.14154e+06	838579	820046	902367
Glutathione	NAD(P)	4.91373e+07	4.73008e+07	5.29769e+07	4.45e+07	4.44155e+07	4.62933e+07
NADP+	NAD(P)	10038.1	7792.32	9185.17	3813.1	4564.3	4179.17
GSSG	NAD(P)	171199	162163	183312	138579	133105	156113
NADPH	NAD(P)	42313	37768.2	41006.6	28557.9	30264.4	31049.3
Pyruvate	Glycolysis	55088	48519.1	68347	51985.2	54080.8	46832.7
Lactate	Glycolysis	1.03036e+07	6.78942e+06	7.58724e+06	9.09545e+06	9.33956e+06	8.21846e+06
Glucose	Glycolysis	1.26376e+07	8.09669e+06	7.54726e+06	1.01353e+07	1.03232e+07	8.08392e+06
Dihydroxyacetone3P	Glycolysis	1.20528e+06	1.00739e+06	1.16688e+06	1.42922e+06	1.33858e+06	1.71927e+06
HexP	Glycolysis	267562	275154	281304	196658	158699	172096
Glyceraldehyde3P	Glycolysis	64443.1	68246.1	58357.3	61685.3	82098	78437
G6P	Glycolysis	415781	438282	424853	277375	206905	233949
2P-glycerate	Glycolysis	199550	208554	214861	160853	169995	180891
PEP	Glycolysis	115914	181717	123587	59117.9	82633.5	65276.3
Fructose16bisP	Glycolysis	35314.8	21139.8	56269.2	39621.4	47914.5	54435.5
14.0Myristoyl-L-carnitine	Carnitines FAO	4579.93	5193.56	16365.3	0	0	5200.38
16.0Palmitoyl-L-carnitine	Carnitines FAO	38925.9	47614.6	29500.8	6125.93	0	29763.7
18.0Stearoyl-L-carnitine	Carnitines FAO	0	0	0	0	0	0
18.1Oleoyl-L-carnitine	Carnitines FAO	0	0	0	0	0	0
6.0Hexanoyl-L-carnitine	Carnitines FAO	8867.46	5812.89	5556.79	2998.25	6180.1	4951.63
4.0Butyryl-L-carnitine	Carnitines FAO	278814	238204	263529	217596	219986	227675
3.0Propionyl-L-carnitine	Carnitines FAO	1.22242e+06	1.02858e+06	1.22894e+06	720562	641125	739404
Glycerol	Carnitines FAO	2.37839e+06	2.17949e+06	2.48924e+06	2.88226e+06	2.59577e+06	2.36699e+06
2.0Acetyl-L-Carnitine	Carnitines FAO	5.27611e+06	4.42484e+06	5.09921e+06	4.97309e+06	4.8868e+06	5.67359e+06
L-Carnitine	Carnitines FAO	1.72044e+07	1.4135e+07	1.68192e+07	9.79698e+06	8.12376e+06	1.00777e+07
FAD	Carnitines FAO	39199.5	38348.1	36905.8	27509.6	25896.9	29503.4
Glycerol-3P	Carnitines FAO	513122	450979	507109	532579	498980	575052
4-Methyl-2-Oxopentanoate	Breakdown aa	712550	437132	443135	497921	488787	447071
4-Hydroxyphenylpyruvate	Breakdown aa	17029.6	12687	11141.6	14369.5	12148.8	11456.8
Kynurenine	Breakdown aa	1.28793e+06	1.00623e+06	1.35024e+06	950306	794400	1.08291e+06
Dimethyllysine	Breakdown aa	32271	28469.8	24380.4	17296.2	23638.3	22705.3
ADMA	Breakdown aa	245839	162354	161869	143334	159246	123430
NMMA	Breakdown aa	9972	5884.42	5174.83	5695.26	6621.87	7919.38
AMP	AMPADPATPGMPGDPGTP	63147	43874.4	69072.8	82458.2	52754.2	53452.2
ATP	AMPADPATPGMPGDPGTP	3.54961e+06	3.30966e+06	3.8503e+06	2.71135e+06	2.21104e+06	2.50999e+06
GMP	AMPADPATPGMPGDPGTP	7835.9	9663.02	11830	4793.59	6381.62	3622.7
GDP	AMPADPATPGMPGDPGTP	16239.5	14193.9	14169.9	6962.55	8226.16	9251.08
GTP	AMPADPATPGMPGDPGTP	237473	220956	286262	167644	149983	172416
PHE	Amino acids	1.89002e+07	1.42707e+07	1.68696e+07	1.52131e+07	1.47646e+07	1.41354e+07
LEU	Amino acids	1.42997e+07	1.03458e+07	1.30688e+07	1.12945e+07	1.07189e+07	1.04005e+07
ILE	Amino acids	4.0102e+07	2.85969e+07	3.51999e+07	3.27133e+07	3.15987e+07	3.00565e+07
MET	Amino acids	1.13821e+07	8.47607e+06	1.03181e+07	9.6053e+06	9.33472e+06	8.89775e+06
TRP	Amino acids	1.59375e+06	1.41956e+06	1.59821e+06	1.99032e+06	2.00035e+06	1.69786e+06
VAL	Amino acids	3.97744e+07	2.71582e+07	3.32706e+07	3.19132e+07	3.05539e+07	2.80575e+07
PRO	Amino acids	1.12543e+08	7.19808e+07	9.54035e+07	7.66393e+07	6.44999e+07	6.70254e+07
TYR	Amino acids	1.5562e+07	1.13397e+07	1.23284e+07	1.04041e+07	1.11724e+07	9.2337e+06
THR	Amino acids	2.79103e+07	1.94085e+07	2.20854e+07	2.10059e+07	2.01349e+07	1.83499e+07
ALA	Amino acids	4.10877e+07	3.27125e+07	3.62008e+07	3.33521e+07	3.13566e+07	3.34149e+07
HIS	Amino acids	1.36935e+07	9.63344e+06	1.04637e+07	1.0449e+07	1.04957e+07	8.8187e+06
GLN	Amino acids	1.66683e+08	1.31294e+08	1.59248e+08	1.41842e+08	1.14688e+08	1.12812e+08
b-ALA	Amino acids	2.15884e+06	1.8075e+06	2.21336e+06	1.93344e+06	1.43592e+06	1.57255e+06
ASN	Amino acids	1.01961e+06	790827	980742	896789	726084	766239
GLY	Amino acids	533708	502148	526661	436464	387614	423085
SER	Amino acids	381645	281644	375162	496679	472841	434510
GLU	Amino acids	5.77412e+07	5.47429e+07	6.0872e+07	4.83281e+07	4.79954e+07	4.91701e+07
ASP	Amino acids	1.08859e+07	9.59284e+06	1.03457e+07	9.48722e+06	8.5777e+06	9.02562e+06
CYS	Amino acids	44911.3	20834.9	19820.1	31161.5	31757.8	22336.2
Cystine	Amino acids	680546	375098	296901	465884	480154	330049
LYS	Amino acids	3.42931e+06	2.10295e+06	1.78704e+06	2.62377e+06	2.60109e+06	1.79326e+06
ARG	Amino acids	1.77764e+07	1.11657e+07	1.04716e+07	1.48085e+07	1.47118e+07	1.06138e+07

## Sheet: Metabol_exp1_ns_D1-4_intra
Data file S2B: LC-MS peak intensities of intracellular metabolites in unstimulated dTHP-1 cells after training and 3 days rest period
Metabolomics experiment 1, unstimulated cells, normalized against cell density
100nM PMA differentiated THP-1 cells, DCATH-2 trained vs untrained control cells;
cell lysates taken after 24 h training and 3 days resting period (D1_4)
M: training with medium
D: training with 5µM DCATH-2
		AHK001_CU010	AHK001_CU011	AHK001_CU012	AHK001_CU013	AHK001_CU014	AHK001_CU015
		M1_4 cells 1	M1_4 cells 2	M1_4 cells 3	D1_4 cells 1	D1_4 cells 2	D1_4 cells 3
Mevalonate	Mevalonate	7214.78	14601.8	28172.1	17268	21691.7	24778.3
Niacinamide	Vitamins	3.82841e+06	5.88392e+06	8.86494e+06	5.33924e+06	4.06275e+06	7.24403e+06
Pyridoxin	Vitamins	14793.6	19002.7	24401.1	18797.6	14312.5	22125.8
Riboflavin	Vitamins	24330.5	31130.2	61488.2	32126.1	24416.8	49520.5
Pantothenate	Vitamins	3.67604e+06	4.24964e+06	4.79701e+06	5.42888e+06	5.31415e+06	6.47557e+06
Biotin	Vitamins	77560.7	57451.1	81938.5	24843.7	18680.1	23213.6
Inositol	Vitamins	1.90953e+07	1.36763e+07	1.75855e+07	1.81834e+07	1.26415e+07	1.89381e+07
Choline	Vitamins	1.12297e+07	1.44161e+07	1.70425e+07	1.58556e+07	1.75677e+07	2.1988e+07
Thiamine	Vitamins	565684	890839	1.84847e+06	718851	681223	1.75106e+06
Folic acid	Vitamins	45751.7	81255.9	179912	62099.5	54926.3	155093
Creatinine	Urea cycle	1.04753e+07	1.25006e+07	1.8924e+07	1.33654e+07	1.13618e+07	1.76218e+07
Creatine	Urea cycle	2.95637e+08	2.14341e+08	1.98968e+08	3.01497e+08	2.71407e+08	3.91171e+08
n-Acetylglutamate	Urea cycle	60179.3	63477.9	59384.6	146691	167055	135418
Citrulline	Urea cycle	792909	932227	1.56926e+06	869843	708345	1.1254e+06
Argininosuccinate	Urea cycle	347.467	911.167	1442.87	289.281	566.581	833.993
Ornithine	Urea cycle	594160	738759	1.91796e+06	698688	590454	1.37089e+06
Carbamoylphosphate	Urea cycle	2.67762e+06	2.90537e+06	2.67057e+06	3.88033e+06	3.22726e+06	3.59729e+06
AcetylCoA	TCA cycle	9241.34	12526.8	10628.4	18555.7	17752	18047
Succinate	TCA cycle	418740	500504	740364	562485	532182	1.00658e+06
a-Ketoglutarate	TCA cycle	1.63629e+06	2.38573e+06	1.94392e+06	2.14344e+06	2.75025e+06	2.95248e+06
Oxaloacetate	TCA cycle	12144.5	13181.7	11696.2	7540.53	10326.3	9601.35
Malate	TCA cycle	3.49213e+06	3.6814e+06	5.47896e+06	4.81173e+06	6.13826e+06	7.54576e+06
cis-Aconitate	TCA cycle	422608	493884	554624	667868	696472	801472
Citrate	TCA cycle	2.16596e+07	2.28556e+07	2.57953e+07	2.63504e+07	2.49586e+07	3.03223e+07
Betaine	SerGlyMet	3.05965e+07	2.12166e+07	2.72862e+07	3.5785e+07	2.27455e+07	4.12857e+07
Homocysteine	SerGlyMet	23458.1	24817.3	33184.3	27737.4	21317.2	29684.8
Dimethylglycine	SerGlyMet	8.81687e+06	8.52718e+06	7.95527e+06	8.46947e+06	7.94921e+06	7.15951e+06
S-Adenosyl-Homocysteine	SerGlyMet	46149.9	44353.3	62755	40802.8	36639.2	51154.4
5-Methyltetrahydrofolate	SerGlyMet	5413.62	1692.15	2081.24	2102.32	1314.17	2010.38
S-Adenosyl-Methionine	SerGlyMet	509170	492444	436718	587395	596845	597787
Cystathionine	SerGlyMet	2559.27	3190.54	6039.66	8333.85	5663.22	9993.67
Methylnicotinamide	SerGlyMet	46221.9	42875.2	44991.1	49181.6	50878.8	51221.2
Thymidine	Pyrimidines	14116.7	15959	15317	8730.94	5930.37	8866.02
Deoxyuridine	Pyrimidines	801.067	0	2138.08	1074.75	1933.31	2453.41
Uridine	Pyrimidines	10605.4	6991.07	17373.6	0	840.32	1924.38
Orotate	Pyrimidines	13316.9	18503.3	13736.8	18320.4	18894.3	23781.7
Uracil	Pyrimidines	24879.3	36845.8	42547.7	36604.8	33658.3	9899.98
Cytosine	Pyrimidines	367426	280640	429788	119575	95837.7	110584
Dihydroorotate	Pyrimidines	7726.56	12849.6	5907.76	22570.3	33698.5	33494.6
Cytidine	Pyrimidines	898298	693000	980301	300175	240982	290997
UMP	Pyrimidines	43263	34826.2	27256.2	79740.5	56151.7	53507.9
CMP	Pyrimidines	0	0	0	0	0	0
N-Carbamoyl-aspartate	Pyrimidines	16146.6	30836	22592.4	59518.4	114280	76617.5
Adenosine	Purines	534459	615959	703211	575631	656739	581397
Adenine	Purines	52609.6	40049.9	51431.9	62656.1	56777.9	38377.4
cAMP	Purines	14640.8	7169.62	2798.77	31672.6	13577.8	5888.69
Hypoxanthine	Purines	92848.3	49319.2	36058.3	39108.9	27821.8	24592.4
Inosine	Purines	0	0	0	0	0	0
Guanine	Purines	70837.2	32539.2	19766.1	15616.3	5811.08	1010.45
Guanosine	Purines	35888.1	28444.9	24417.1	13675.9	10346	16788.4
IMP	Purines	1256.06	3099.26	2027.82	5360.09	8085.81	6519.27
Erythrose4P	PPP	17549.6	20155.6	16813.5	22886.5	24108.9	25903.4
Ribulose5P	PPP	88818.7	94053.4	95548.8	121161	134223	154275
Sedoheptulose7P	PPP	31466.6	35207.6	32513.6	55726.4	62848.3	69338.7
6P-gluconate	PPP	2436.76	2291.68	591.86	2895.4	5324.02	3017.21
OphthalmicAcid	NAD(P)	0	0	1019.81	3770.34	9518.52	2610.34
NADH	NAD(P)	320464	320405	298284	519071	579043	548593
NAD+	NAD(P)	1.06512e+06	1.10229e+06	1.00207e+06	1.23625e+06	1.27854e+06	1.24097e+06
Glutathione	NAD(P)	4.1561e+07	3.93508e+07	3.54081e+07	5.07858e+07	5.26871e+07	4.94621e+07
NADP+	NAD(P)	13273.2	14818	11334.1	18449.8	15301	15632.2
GSSG	NAD(P)	129056	130654	171239	172809	170831	155473
NADPH	NAD(P)	26536.7	30649.8	28619.9	28186.3	33179.8	29426
Pyruvate	Glycolysis	60972	70431.5	75014.5	69532.2	55386.7	84087.4
Lactate	Glycolysis	1.77794e+07	2.21841e+07	3.69691e+07	3.98561e+07	3.47745e+07	6.10773e+07
Glucose	Glycolysis	1.27585e+07	1.76078e+07	2.68568e+07	1.31938e+07	1.16701e+07	2.1584e+07
Dihydroxyacetone3P	Glycolysis	1.83643e+06	1.6792e+06	1.57652e+06	3.31489e+06	3.10268e+06	3.39707e+06
HexP	Glycolysis	127993	115674	119037	142130	130758	169015
Glyceraldehyde3P	Glycolysis	58005	65155.6	78072.7	198617	222979	265050
G6P	Glycolysis	151317	158851	143032	143494	104460	158537
2P-glycerate	Glycolysis	118475	136044	98327.7	201707	221826	163712
PEP	Glycolysis	48281.4	63170.4	32408.9	62765.5	94073.9	68313.9
Fructose16bisP	Glycolysis	72355.6	89441.4	60479.1	159337	162434	101299
14.0Myristoyl-L-carnitine	Carnitines FAO	13995.3	14673.5	9369.7	279502	221128	297038
16.0Palmitoyl-L-carnitine	Carnitines FAO	61488.4	41723.1	52433.7	420067	392697	426830
18.0Stearoyl-L-carnitine	Carnitines FAO	0	0	0	8857.67	14122.2	0
18.1Oleoyl-L-carnitine	Carnitines FAO	4785.9	0	33654.2	213204	174597	209025
6.0Hexanoyl-L-carnitine	Carnitines FAO	6239.52	7258.43	5168.83	24449.4	19395.1	32719.8
4.0Butyryl-L-carnitine	Carnitines FAO	294770	295354	338852	634816	554019	673707
3.0Propionyl-L-carnitine	Carnitines FAO	1.18871e+06	1.08506e+06	1.23734e+06	1.44039e+06	1.34763e+06	1.71697e+06
Glycerol	Carnitines FAO	2.1333e+06	2.08853e+06	3.92143e+06	2.4374e+06	2.54398e+06	2.20888e+06
2.0Acetyl-L-Carnitine	Carnitines FAO	1.49132e+07	1.27565e+07	1.13283e+07	2.52854e+07	2.19379e+07	2.26472e+07
L-Carnitine	Carnitines FAO	2.34218e+07	1.81657e+07	2.18883e+07	2.29457e+07	1.72562e+07	2.60856e+07
FAD	Carnitines FAO	39114.9	42948.1	37617.2	47404.6	50454.6	54382.5
Glycerol-3P	Carnitines FAO	3.17754e+06	3.00847e+06	2.58622e+06	5.0877e+06	4.65365e+06	5.9376e+06
4-Methyl-2-Oxopentanoate	Breakdown aa	500445	737384	1.31104e+06	765315	681772	1.3804e+06
4-Hydroxyphenylpyruvate	Breakdown aa	40774.8	42792.8	43731.8	30657.3	27300.1	41607.1
Kynurenine	Breakdown aa	1.04188e+06	985322	1.42582e+06	1.23464e+06	948294	1.47041e+06
Dimethyllysine	Breakdown aa	50151.1	46369.5	68675.1	37239.8	30282.9	69107.5
ADMA	Breakdown aa	481989	638532	1.08945e+06	469861	395181	839372
NMMA	Breakdown aa	20204.4	29273.2	57163.4	18359.5	18266.3	38584.5
AMP	AMPADPATPGMPGDPGTP	203592	136442	114352	319546	187275	118021
ATP	AMPADPATPGMPGDPGTP	2.7779e+06	2.95776e+06	2.54473e+06	3.8659e+06	3.8195e+06	3.37488e+06
GMP	AMPADPATPGMPGDPGTP	8286.7	12135.2	9374.2	17882.5	15029.9	17713.1
GDP	AMPADPATPGMPGDPGTP	15456.6	16749.8	10322.4	19761.5	18218.2	28074.5
GTP	AMPADPATPGMPGDPGTP	215507	244751	183771	290296	302969	241528
PHE	Amino acids	2.06638e+07	2.23187e+07	3.12939e+07	2.55638e+07	2.15325e+07	3.18546e+07
LEU	Amino acids	1.38909e+07	1.45528e+07	2.19792e+07	1.92912e+07	1.54541e+07	2.23275e+07
ILE	Amino acids	4.00098e+07	4.32504e+07	6.06553e+07	5.10454e+07	4.25484e+07	6.39432e+07
MET	Amino acids	1.26966e+07	1.2974e+07	1.76978e+07	1.48743e+07	1.21614e+07	1.77991e+07
TRP	Amino acids	1.14201e+06	1.40466e+06	1.60501e+06	1.31338e+06	1.49447e+06	1.47191e+06
VAL	Amino acids	4.67726e+07	5.7454e+07	1.03091e+08	6.69264e+07	5.25946e+07	9.03562e+07
PRO	Amino acids	1.64265e+08	1.70624e+08	2.44021e+08	2.33689e+08	1.79817e+08	2.80045e+08
TYR	Amino acids	1.23704e+07	1.45131e+07	2.6777e+07	1.58082e+07	1.35795e+07	2.45623e+07
THR	Amino acids	3.70421e+07	4.14893e+07	5.83834e+07	4.29116e+07	3.77354e+07	5.93343e+07
ALA	Amino acids	4.87618e+07	5.05971e+07	5.49685e+07	5.41843e+07	5.35104e+07	7.00999e+07
HIS	Amino acids	1.46508e+07	1.9561e+07	2.78649e+07	1.76055e+07	1.7542e+07	2.58195e+07
GLN	Amino acids	1.6699e+08	1.8735e+08	2.47902e+08	2.03624e+08	1.99774e+08	2.61294e+08
b-ALA	Amino acids	2.15228e+06	1.98423e+06	2.55619e+06	2.86761e+06	2.40438e+06	3.08086e+06
ASN	Amino acids	1.56531e+06	1.44476e+06	2.03385e+06	1.49661e+06	1.21425e+06	1.65497e+06
GLY	Amino acids	519138	537951	694728	609916	523464	670970
SER	Amino acids	247290	161636	357828	296752	268286	339764
GLU	Amino acids	6.48234e+07	6.18908e+07	7.38689e+07	7.98107e+07	7.27858e+07	7.68209e+07
ASP	Amino acids	7.62289e+06	7.48331e+06	1.04609e+07	7.40619e+06	6.30136e+06	7.69062e+06
CYS	Amino acids	35648.3	50351.7	98538.5	33804.7	26950.6	80020.5
Cystine	Amino acids	439529	749788	1.36367e+06	358362	319815	1.15475e+06
LYS	Amino acids	4.14231e+06	6.18295e+06	1.52035e+07	5.47369e+06	4.316e+06	1.11856e+07
ARG	Amino acids	1.99416e+07	2.65714e+07	4.49472e+07	2.50293e+07	2.17454e+07	3.66611e+07
