# Supplementary material for: Innate Immune Training of Human Macrophages by Cathelicidin Analogs
Source: Front Immunol. 2022 Jul 26;13:777530. doi: 10.3389/fimmu.2022.777530 (PMC9360325; doi:10.3389/fimmu.2022.777530)
Supplement: Supplementary file 3 [file DataSheet_3.xlsx]

## Sheet: DEGs_DnsvsMns_155UP
Data file S3A: Upregulated DEGs in DCATH-2 trained unstimulated dTHP-1 cells
RNA-seq experiment, unstimulated cells, 155 upregulated DEGs
100nM PMA differentiated THP-1 cells, DCATH-2 trained vs untrained control cells;
samples isolated after 24h training, 3 days resting period and 6 h after medium replacement
Mns: training with medium, no stimulation
Dns: training with 5µM DCATH-2, no stimulation
Cutoff fold change of 2 , Padj of 0.01
	Mns_1	Mns_2	Mns_3	Dns_1	Dns_2	Dns_3	padj	log2FoldChange	pvalue
ABCG2	59	45	75	229	156	135	8.38891e-06	1.2329	2.72e-07
ABLIM3	87	78	127	542	555	576	9.46e-41	2.21979	7.34e-44
ACP5	25	27	36	141	193	152	4.82e-15	2.15468	3.57e-17
ADCY1	695	536	814	2074	2183	2032	2.14e-39	1.3207	1.96e-42
ADCY8	67	36	59	290	291	315	2.45e-24	2.17195	7.6e-27
ADM2	23	18	16	182	146	150	9.14e-21	2.75808	3.68e-23
AFAP1L1	93	58	76	340	324	254	3.29e-18	1.70589	1.72e-20
AJUBA	30	25	38	121	88	104	1.06824e-05	1.45146	3.58e-07
AK8	19	14	23	58	66	63	0.000680149	1.43911	4.05688e-05
ALDH1A2	41	41	44	118	85	126	0.0011607	1.0844	7.63859e-05
ANP32B	181	166	157	466	427	380	8.61e-11	1.02111	1.17e-12
AQP9	4	0	0	27	9	21	0.0020783	3.55018	0.000151299
ATP6V0D2	33	24	56	192	151	177	1.82e-11	1.91247	2.27e-13
BAALC	26	24	36	105	73	113	5.29265e-05	1.46698	2.23112e-06
BBC3	44	40	23	100	91	107	0.00144293	1.16255	9.80156e-05
BCL2A1	116	84	161	364	342	425	3.55e-11	1.3613	4.56e-13
BHLHE41	284	200	320	999	842	957	1.41e-26	1.50513	3.6e-29
BMP7	4	1	1	17	20	25	0.00119221	3.07647	7.86275e-05
C15orf65	8	1	10	27	45	30	0.00211349	2.13534	0.000154161
CD274	14	9	10	117	77	63	3.65e-10	2.6465	5.59e-12
CD55	319	297	317	877	860	831	7.25e-24	1.1505	2.41e-26
CHAC1	23	29	7	157	164	152	6.47e-15	2.67172	4.89e-17
CHIT1	56	51	52	508	417	391	2.46e-49	2.7369	1.22e-52
CHST15	321	217	379	948	726	802	3.91e-13	1.14026	3.79e-15
CLGN	131	124	137	427	396	355	5.86e-16	1.27524	3.93e-18
COL15A1	31	32	39	118	96	115	1.0638e-05	1.38624	3.55e-07
COL22A1	12	13	9	48	40	42	0.00247772	1.6185	0.000187902
COL4A2	276	227	294	668	636	681	1.75e-14	1.01479	1.44e-16
COL6A1	1448	1522	1499	3489	4219	3610	2.05e-26	1.02315	5.36e-29
COL6A3	24	33	27	181	225	145	2.2e-18	2.38681	1.12e-20
CPEB1	2	5	11	25	29	39	0.00427039	2.08319	0.000360037
CR1	28	18	27	90	87	79	1.90374e-05	1.50615	6.96e-07
CRABP2	22	27	14	96	78	74	2.54004e-05	1.65061	9.83e-07
CRTAM	11	12	10	78	87	38	1.40157e-06	2.28553	3.91e-08
CSF1	57	33	52	1374	1176	1536	1.5e-142	4.55441	1.06e-146
CST7	5	1	7	27	24	24	0.00456314	2.24282	0.000389552
CTTN	72	53	62	287	299	185	9.39e-15	1.7245	7.43e-17
CXCL8	131	169	96	1069	1210	740	1.69e-11	2.5808	2.07e-13
DDIT3	306	304	385	1029	983	952	2.9e-28	1.2678	6.76e-31
DENND2D	199	178	320	638	515	766	0.00214436	1.18209	0.000156868
DGCR5	13	5	5	101	98	64	3.25e-13	3.19872	3.08e-15
DIRAS2	16	13	22	93	56	75	1.1481e-05	1.83893	3.88e-07
DOCK3	42	23	31	80	105	130	7.5479e-05	1.42398	3.37369e-06
DPP4	13	12	18	56	66	45	0.000341006	1.64462	1.85408e-05
DRD5P2	1	0	2	17	15	17	0.00108584	3.74189	7.04624e-05
DUSP4	391	380	554	1121	1193	1056	6.57e-18	1.04188	3.48e-20
DUSP5	40	37	40	214	198	176	1.04e-17	2.01714	5.81e-20
DYSF	101	68	88	233	194	280	1.38117e-06	1.16875	3.84e-08
ECE1	89	63	72	190	185	180	1.45423e-05	1.00267	5.01e-07
EIF1	481	433	502	1650	1586	1646	4.97e-49	1.47999	2.81e-52
EMP1	58	67	71	280	314	289	1.28e-21	1.8599	4.9e-24
ENTHD1	3	0	0	72	89	54	3.86e-19	5.84566	1.8e-21
FGR	1044	847	942	3035	2763	2749	3.36e-45	1.28558	2.13e-48
FLT1	15	13	6	39	55	47	0.00139601	1.73076	9.38425e-05
FTH1	11187	11969	11785	34885	38300	36101	1.01e-52	1.32943	4.3e-56
FTH1P8	85	69	66	252	274	237	1.46e-13	1.48111	1.35e-15
GDF15	153	116	156	1134	1092	1260	4.04e-86	2.73847	8.56e-90
GOLGA7B	45	34	34	180	155	240	5.25e-13	2.05336	5.19e-15
GPNMB	8903	9111	12290	28457	29031	34274	9.01e-10	1.30256	1.47e-11
GSDME	126	162	184	398	498	426	1.57e-11	1.17207	1.91e-13
GUCY1A2	231	315	344	803	700	731	1.64e-10	1.01518	2.35e-12
GUCY2F	2	1	1	70	33	36	2.01e-10	4.80821	2.9e-12
HEBP1	39	30	35	91	70	133	0.00180638	1.213	0.000127807
HEY1	0	0	1	7	6	27	0.00203473	4.95987	0.000147408
HGD	33	21	18	122	85	73	1.47017e-05	1.64332	5.09e-07
HK2	215	192	238	690	665	567	2.41e-23	1.26456	8.33e-26
IER3	25	19	14	70	79	62	0.000152495	1.54464	7.34369e-06
IL31RA	41	23	21	117	73	75	0.000911515	1.33058	5.67686e-05
ISM1	11	9	8	86	45	93	1.98e-08	2.70707	4.02e-10
ITGA3	143	145	116	981	1134	823	1.45e-70	2.53855	4.1e-74
ITGAX	1347	1147	1482	3452	3796	3629	4.72e-42	1.14834	3.34e-45
KCNC4	36	41	50	137	110	132	1.70227e-05	1.27339	6.06e-07
KCNE1	85	51	111	224	237	203	1.50401e-06	1.13105	4.22e-08
KCNG1	109	121	85	305	310	230	3.31e-07	1.09447	7.98e-09
KCNJ5	56	58	121	202	150	222	0.00154301	1.00712	0.000106121
KCNQ4	57	72	70	185	184	199	4.89e-07	1.20221	1.22e-08
KCP	44	55	43	374	374	298	2.39e-37	2.5594	2.53e-40
KLF9	234	161	197	553	557	379	7.52e-10	1.01573	1.2e-11
L1CAM	3	6	3	20	29	22	0.00585931	2.23508	0.000520402
LARP6	5	7	14	41	38	44	0.000803281	1.9471	4.91377e-05
LGALS3	512	574	504	2255	2495	1978	7.05e-58	1.75741	2.49e-61
LILRB3	7	4	3	24	33	19	0.00636897	2.118	0.000579923
LUCAT1	17	29	22	76	77	57	0.00187265	1.29745	0.000133817
LURAP1L	13	7	24	71	49	78	8.31637e-05	1.89533	3.74066e-06
MAFF	48	41	88	248	297	273	2.84e-16	1.91326	1.87e-18
MAP1LC3B	303	296	291	853	936	818	2.84e-26	1.23575	7.63e-29
MATK	430	381	454	1202	1195	1237	6.17e-30	1.21769	1.18e-32
MCOLN3	55	50	76	186	159	161	2.00691e-06	1.18054	5.73e-08
MEIS3	15	11	20	86	71	28	0.00120258	1.68557	7.94815e-05
MSC	190	187	149	770	904	531	7.31e-24	1.73493	2.48e-26
N4BP3	1	4	0	15	19	15	0.00858444	2.94418	0.000828015
NMRAL2P	10	17	16	75	76	25	0.00208069	1.6879	0.000151622
NUPR1	260	366	384	1049	889	1070	8.46e-15	1.26491	6.63e-17
NXPH4	3	3	3	31	25	13	0.0024372	2.6108	0.000184141
OPTN	143	167	154	514	508	494	8.91e-20	1.39308	3.84e-22
ORM1	12	13	11	86	72	68	9.59e-09	2.33516	1.85e-10
OSCAR	151	144	134	397	497	383	1.16e-14	1.25529	9.26e-17
OSGIN1	124	104	113	348	373	265	7.53e-12	1.21451	8.82e-14
OTOA	12	11	10	49	36	47	0.00153769	1.69447	0.000105539
P2RX7	70	62	130	383	283	293	1.5e-11	1.57784	1.82e-13
PAQR5	109	109	108	232	342	268	2.88e-07	1.05265	6.87e-09
PCDH1	43	19	32	172	132	119	9.94e-10	1.86782	1.64e-11
PIM1	130	121	230	867	798	851	1.18e-34	2.09409	1.42e-37
PLA2G7	305	257	411	902	837	1186	2.24722e-05	1.30553	8.49e-07
PLK3	141	96	155	312	358	341	3.81e-09	1.06859	6.9e-11
PPIL6	23	17	22	93	69	87	5.35602e-06	1.70625	1.66e-07
PPP1R15A	806	661	939	2158	2013	2237	1.37e-24	1.11658	4.17e-27
PPP1R27	121	68	97	559	391	272	2.87e-14	1.78291	2.41e-16
PPTC7	125	116	152	343	370	288	9.18e-10	1.0372	1.5e-11
PRPF19	540	441	424	1270	1437	981	1.03e-16	1.07021	6.34e-19
RAI14	320	251	406	1057	808	1000	2.18e-16	1.26044	1.39e-18
RASGRF1	73	48	85	238	182	297	8.94e-09	1.51868	1.71e-10
RETREG1	37	23	36	127	110	101	8.74e-07	1.51238	2.34e-08
RGS20	27	26	23	163	145	161	1.44e-16	2.31705	9.04e-19
RND3	786	793	1045	2288	2253	2377	6.47e-24	1.09645	2.1e-26
RPIA	90	63	101	259	189	212	3.34708e-06	1.07998	9.97e-08
RPLP0P2	5	4	0	143	128	70	3.56e-23	4.91176	1.26e-25
RTN4R	22	30	37	131	86	118	2.76266e-06	1.60969	8.13e-08
SEMA3C	24	15	22	65	66	69	0.000534013	1.41367	3.03545e-05
SEPT10	6	4	10	26	36	31	0.00415776	1.92074	0.000348486
SERPINE1	4	2	1	41	57	39	1.29e-09	3.97312	2.22e-11
SERPINE2	75	76	62	380	386	309	1.1e-27	2.01528	2.65e-30
SESN2	180	160	169	685	588	536	7.38e-27	1.51668	1.83e-29
SH3BP5	90	93	156	298	398	267	2.6e-08	1.19675	5.35e-10
SHANK3	48	46	42	115	126	125	0.000112329	1.11685	5.18734e-06
SHISAL1	36	31	53	96	103	99	0.00224986	1.01262	0.000166015
SLAMF7	39	30	47	183	136	177	4.93e-11	1.80127	6.47e-13
SLC12A8	34	42	48	269	241	192	5.2e-21	2.18451	2.06e-23
SLC26A11	202	183	246	646	663	839	1.46e-19	1.47332	6.6e-22
SLC6A12	33	49	47	114	107	105	0.00151373	1.02129	0.000103091
SLC7A11	1135	1148	1008	3066	3212	2186	1.08e-17	1.0333	6.08e-20
SLC7A2	27	35	44	129	106	80	0.000207221	1.25385	1.05205e-05
SORCS2	49	31	26	80	99	91	0.00547366	1.039	0.00048081
SOWAHC	12	11	9	63	47	45	7.11166e-05	1.96053	3.1536e-06
SPOCD1	215	174	122	640	779	456	1.90598e-05	1.53991	6.98e-07
SPSB1	226	220	231	626	524	542	1.62e-12	1.0111	1.76e-14
SPTA1	6	6	6	40	27	20	0.00595715	1.95202	0.000530431
SSTR2	0	0	0	10	14	3	0.00533256	5.26582	0.000465756
STC2	14	9	12	191	116	86	3.22e-16	3.17276	2.13e-18
TDRD9	4	1	1	30	25	45	1.9601e-06	3.77454	5.55e-08
TGIF1	294	210	270	746	676	761	8.92e-18	1.19685	4.85e-20
TIMP3	2040	1933	2037	5299	5045	5657	3.69e-30	1.10654	6.51e-33
TM4SF19	23	7	16	90	65	82	1.04056e-06	2.07696	2.82e-08
TMEM140	49	47	53	164	132	137	3.53773e-06	1.2303	1.06e-07
TNF	33	27	25	76	82	70	0.00314652	1.10938	0.000249731
TNFRSF12A	18	23	33	81	78	57	0.00243954	1.23135	0.00018449
TRIB2	63	51	80	162	154	174	4.58188e-05	1.03998	1.90237e-06
TRIB3	428	377	365	2486	2124	2046	3.5e-89	2.19493	4.94e-93
TRIM54	2	2	2	21	19	10	0.0087896	2.73209	0.000852768
TSKU	22	23	23	62	85	74	0.000355738	1.38787	1.94423e-05
ULBP1	8	20	9	86	69	92	4.11e-08	2.41662	8.64e-10
UPP1	78	46	114	219	221	213	4.29123e-06	1.16745	1.3e-07
VEGFA	340	368	276	1337	1179	1135	5.49e-29	1.56914	1.2e-31
VWA5A	492	461	617	1375	1254	1333	1.23e-19	1.03348	5.49e-22
ZNF827	3	9	3	35	30	38	0.000346172	2.45343	1.88461e-05

## Sheet: DEGs_DnsvsMns_126DOWN
Data file S3B: Downregulated DEGs in DCATH-2 trained unstimulated dTHP-1 cells
RNA-seq experiment, unstimulated cells, 126 downregulated DEGs
100nM PMA differentiated THP-1 cells, DCATH-2 trained vs untrained control cells;
samples isolated after 24h training, 3 days resting period and 6 h after medium replacement
Mns: training with medium, no stimulation
Dns: training with 5µM DCATH-2, no stimulation
Cutoff fold change of 2 , Padj of 0.01
	Mns_1	Mns_2	Mns_3	Dns_1	Dns_2	Dns_3	padj	log2FoldChange	pvalue
ACE	76	66	74	21	42	35	5.8899e-05	-1.4497	2.52448e-06
ACKR3	75	69	61	21	41	35	0.000226155	-1.39499	1.15936e-05
ADAM19	192	166	198	38	82	61	4.41e-15	-1.92959	3.21e-17
ADAMTS17	616	554	529	247	403	304	1.48e-12	-1.1509	1.58e-14
ADGRE1	316	402	374	110	246	149	0.000652867	-1.44463	3.84473e-05
AGR2	86	73	98	4	5	9	6.05e-24	-4.13528	1.92e-26
ARHGAP6	104	74	102	46	56	66	0.000919754	-1.03263	5.74116e-05
ARMC2	463	460	434	210	302	207	4e-15	-1.23931	2.88e-17
ARVCF	50	38	33	19	20	21	0.00654903	-1.32307	0.000601168
BMP6	69	70	25	7	18	13	6.51983e-06	-2.45065	2.05e-07
C1QA	4603	4114	4652	1724	2727	2050	5.89e-31	-1.35429	9.14e-34
C1QB	1215	1060	1098	532	695	495	1.12e-29	-1.28848	2.3e-32
C1QC	4128	3385	3697	1767	2583	1843	3.12e-26	-1.17238	8.59e-29
CALCRL	83	30	60	11	21	35	0.00184238	-1.63456	0.000131004
CAPN11	28	23	35	2	10	2	2.20428e-05	-2.93929	8.26e-07
CD163	392	422	514	198	269	270	6.3e-12	-1.15494	7.3e-14
CD163L1	249	249	349	152	194	169	2.13e-08	-1.02331	4.32e-10
CD1C	50	54	45	16	23	22	0.000196218	-1.60617	9.89954e-06
CD226	100	105	118	63	83	44	0.000156708	-1.08932	7.5798e-06
CD74	6955	5955	6851	3213	4584	3575	1.06e-28	-1.10949	2.4e-31
CHN2	452	438	361	193	249	194	6.48e-15	-1.29916	4.94e-17
CIITA	124	120	95	22	33	47	4.61e-10	-2.04036	7.13e-12
CLEC17A	14	20	8	2	0	3	0.00197063	-3.39451	0.00014221
CLVS1	61	42	56	28	38	22	0.00491271	-1.16632	0.000424598
COL10A1	6	14	4	0	0	1	0.00517277	-4.84071	0.000449997
CREM	1384	1289	1051	429	588	467	2.37e-31	-1.65046	3.51e-34
CTTNBP2	193	136	144	81	116	93	2.6558e-05	-1.01649	1.04079e-06
CXCL12	38	20	38	4	12	11	0.000538515	-2.11944	3.07625e-05
DIO2	181	152	141	45	51	33	8.99e-19	-2.19837	4.32e-21
DLL1	91	94	83	20	31	40	4.72e-08	-1.86664	9.97e-10
DUSP27	88	115	107	36	43	27	4.99e-10	-1.87548	7.79e-12
EDN1	21	22	24	0	9	9	0.00688932	-2.19972	0.000636297
EMBP1	32	29	28	12	17	11	0.00999541	-1.47393	0.000997283
ENHO	126	90	93	26	31	45	3.28e-09	-1.89714	5.82e-11
EOMES	38	38	54	11	16	24	0.000931981	-1.64149	5.8374e-05
EPB41L4A	106	60	81	36	49	59	0.00300014	-1.07021	0.000235783
EPHB3	127	154	79	78	50	40	3.86895e-05	-1.44254	1.55719e-06
F13A1	185	245	303	64	93	71	9.38e-19	-1.99956	4.57e-21
FCGR2C	88	91	86	46	64	42	0.000266842	-1.12468	1.40562e-05
FCGR3A	165	138	123	78	96	86	3.21071e-05	-1.027	1.27186e-06
FLRT2	668	714	591	320	376	361	1.28e-16	-1.2198	7.97e-19
FOLR2	223	190	249	92	97	116	1.02e-12	-1.41732	1.05e-14
FPR1	1122	891	678	375	652	342	0.00262573	-1.31123	0.000201722
FPR3	477	396	378	126	272	122	0.000232594	-1.60121	1.19565e-05
GABRB2	324	361	569	162	221	277	0.00561953	-1.212	0.000494814
GFRA2	220	230	296	92	183	113	3.98e-08	-1.2594	8.34e-10
GGTA1P	30	49	49	10	14	9	6.26463e-06	-2.2815	1.97e-07
GIMAP4	257	213	181	125	176	93	8.82355e-06	-1.05432	2.88e-07
GLIPR1	6069	5576	6167	3341	4336	3031	1.22e-30	-1.0533	1.98e-33
GPRIN3	1937	1903	1337	793	1202	852	0.00015425	-1.19556	7.45003e-06
GSDMA	132	75	131	49	57	53	1.33333e-06	-1.38274	3.7e-08
HLA-DPA1	284	332	298	61	145	91	2.81e-16	-1.94968	1.83e-18
HLA-DPB1	137	142	130	21	52	39	1.36e-13	-2.18802	1.25e-15
HLA-DQA1	23	35	39	2	10	8	4.20576e-05	-2.59315	1.71652e-06
HLA-DRA	1635	1624	1653	319	697	483	1.33e-08	-2.03287	2.64e-10
HLA-DRB5	691	690	787	292	451	305	4.75e-22	-1.36683	1.78e-24
HOXB6	53	74	60	32	42	39	0.00764958	-1.04918	0.00072704
IFI44L	314	341	285	116	177	182	4.86e-10	-1.29998	7.55e-12
IFIT1	552	560	510	227	354	193	9.79e-16	-1.39874	6.85e-18
IGF1	151	91	191	63	100	74	4.11228e-05	-1.16354	1.67546e-06
IL10	80	37	52	18	38	30	0.00579554	-1.2732	0.000512371
IQCN	109	74	78	44	47	36	1.79962e-05	-1.35188	6.46e-07
ITGA10	13	7	12	1	1	2	0.0066537	-3.28701	0.000613595
ITGA9	508	431	560	239	261	311	6.77e-15	-1.1837	5.21e-17
JUP	163	134	114	84	115	52	0.000389996	-1.04427	2.14396e-05
KIAA1147	345	366	396	218	212	240	7.65e-11	-1.03248	1.03e-12
KL	80	87	53	23	39	39	0.000240789	-1.44656	1.24628e-05
KLHL29	173	148	92	45	33	38	3.85e-12	-2.1536	4.3e-14
LBH	35	34	28	14	8	18	0.00636897	-1.58162	0.000580142
LPAR5	206	165	208	60	120	142	6.77979e-05	-1.13899	2.98728e-06
LRRC37A3	298	272	280	132	179	211	1.07847e-06	-1.00652	2.93e-08
LYVE1	18	21	28	7	12	4	0.0092343	-1.86717	0.000905042
MAMDC2	49	51	44	12	18	23	0.000122859	-1.75161	5.71699e-06
MEGF10	130	163	145	95	77	88	1.99311e-05	-1.06932	7.37e-07
MMRN2	157	117	157	54	63	87	2.1e-07	-1.37124	4.88e-09
MPEG1	463	650	584	245	436	356	0.00845685	-1.03531	0.000813916
MTRNR2L12	72	71	83	30	54	48	0.00221794	-1.08411	0.000163347
MYOM1	261	150	203	96	134	141	2.58386e-05	-1.02112	1.00712e-06
MYOZ2	64	27	60	26	19	21	0.0015236	-1.48077	0.000104141
NAIP	159	131	176	87	84	109	1.49973e-05	-1.0313	5.2e-07
NBL1	511	442	467	206	318	231	3.07e-15	-1.2274	2.19e-17
NFIA	48	34	64	16	34	23	0.00561066	-1.29978	0.000493636
NLRP1	48	52	78	30	34	31	0.00206676	-1.21012	0.000150023
OLFML3	502	401	466	171	228	232	1.19e-19	-1.42095	5.22e-22
OXCT2P1	5	12	4	0	0	0	0.00259017	-5.60745	0.000198442
PBX1	27	23	39	11	15	10	0.00582677	-1.61093	0.000516353
PCDH12	173	160	181	92	114	85	5.02e-08	-1.13536	1.07e-09
PCDHB7	8	12	8	2	1	0	0.00833764	-3.56692	0.000801855
PCSK5	39	60	80	15	26	37	0.00150652	-1.49305	0.000102442
PDE7B	304	247	242	151	178	141	2.07e-09	-1.07031	3.61e-11
PDK4	858	983	640	411	445	279	1.3688e-05	-1.47257	4.68e-07
PGM5	28	40	52	19	20	12	0.00216776	-1.5538	0.000159039
PIK3IP1	131	140	116	52	79	84	4.2364e-05	-1.16208	1.73201e-06
PKD1L3	45	52	35	8	17	22	0.000495403	-1.80469	2.78969e-05
RAPH1	121	109	214	87	96	82	0.00015019	-1.04078	7.18257e-06
RGS2	575	696	622	240	332	310	1.02e-18	-1.42078	5.02e-21
RHOB	599	567	535	276	416	292	3.76e-13	-1.11151	3.61e-15
RIMKLA	161	135	197	52	50	93	8.79e-09	-1.62094	1.67e-10
RNASE1	136	128	135	40	93	72	1.58897e-05	-1.27417	5.55e-07
RNF150	51	89	83	36	45	21	0.000186959	-1.46654	9.34665e-06
RORB	32	45	102	28	21	35	0.00742056	-1.36864	0.000700231
S100B	383	322	285	168	264	162	9.2e-08	-1.06222	2.05e-09
S1PR1	64	30	75	34	19	26	0.00273692	-1.37831	0.000212004
SELENOP	770	836	828	264	369	321	6.89e-34	-1.66775	8.75e-37
SEMA6A	83	71	73	32	60	31	0.000754612	-1.20741	4.58245e-05
SIGLEC1	451	486	491	218	239	243	1.66e-20	-1.34115	6.79e-23
SIGLEC10	217	189	200	118	138	98	1.92e-08	-1.09264	3.86e-10
SLC16A10	268	258	155	70	106	82	2.41e-11	-1.73083	3.06e-13
SLC4A4	56	39	62	20	37	28	0.00605847	-1.18701	0.000542448
SLC7A8	1006	703	940	370	503	457	4.06e-22	-1.29478	1.49e-24
SLC9A9	455	435	622	173	266	298	8.04e-12	-1.33039	9.48e-14
SORCS1	162	223	140	81	107	85	1.44657e-06	-1.27893	4.04e-08
SSBP2	620	626	634	340	424	402	5.82e-14	-1.00168	5.09e-16
STAT4	415	430	216	65	115	81	3.1502e-06	-2.36492	9.36e-08
SYT4	91	59	39	31	23	14	6.58589e-05	-1.80231	2.88325e-06
THBS1	593	483	204	82	113	58	2.91637e-05	-2.68967	1.14497e-06
TLR8	383	294	434	169	240	227	2.22e-10	-1.10297	3.24e-12
TLX1	100	97	92	48	87	37	0.00143206	-1.08128	9.69737e-05
TMPRSS13	39	40	25	10	18	13	0.0025626	-1.67203	0.000195787
TMPRSS9	149	97	160	50	64	64	1.19e-08	-1.48424	2.33e-10
TNFRSF11A	781	825	680	172	312	224	3.81e-30	-2.01761	6.99e-33
TRPC6	28	30	31	14	5	16	0.00876355	-1.64335	0.000849004
TUBA1A	2331	2300	2738	1094	1745	1405	9.69e-18	-1.10717	5.34e-20
TXLNB	177	139	134	99	99	61	7.27561e-06	-1.11916	2.34e-07
USP53	860	1038	1033	467	806	501	0.000801115	-1.05385	4.89313e-05
WNT2B	62	60	46	20	42	25	0.00315173	-1.27777	0.00025059

## Sheet: DEGs_DLPSvsMLPS_71UP
Data file S3C: Upregulated DEGs in DCATH-2 trained LPS-stimulated dTHP-1 cells
RNA-seq experiment, E. coli LPS-stimulated cells, 71 upregulated DEGs
100nM PMA differentiated THP-1 cells, DCATH-2 trained vs untrained control cells;
after 24h training, 3 days resting period and 6 h stimulation with 50 ng/ml E.coli LPS
MLPS: training with medium, LPS stimulation
DLPS: training with 5µM DCATH-2, LPS stimulation
Cutoff fold change of 2 , Padj of 0.01
	Mlps_1	Mlps_2	Mlps_3	Dlps_1	Dlps_2	Dlps_3	padj	log2FoldChange	pvalue
ABCG2	41	17	30	83	79	73	0.000246722	1.43113	3.73592e-06
ABLIM3	50	34	34	268	246	177	3.05e-24	2.54743	1.63e-27
ACP5	25	16	18	110	97	81	2.27e-11	2.2881	6.76e-14
ADCY1	473	364	468	991	890	831	3.44e-16	1.05744	5.27e-19
ADM2	25	22	25	75	51	50	0.00429031	1.28598	0.000131898
AFAP1L1	19	13	8	94	64	68	3.71e-09	2.49768	1.67e-11
AHNAK2	53	66	52	120	138	118	0.000176562	1.12446	2.56552e-06
ANP32B	167	117	145	369	237	305	1.42127e-06	1.09304	1.21e-08
ATP6V0D2	10	10	17	70	67	43	8.73e-07	2.27612	6.94e-09
CCL18	3	3	1	12	17	20	0.00704576	2.80715	0.000240319
CCRL2	100	118	192	305	207	329	0.00100861	1.03957	2.06877e-05
CD22	55	48	46	103	122	113	7.46262e-05	1.1805	9.52e-07
CHIT1	52	48	29	267	278	266	7.1e-30	2.6476	2.17e-33
COL6A3	9	23	18	77	126	67	4.37e-08	2.40524	2.61e-10
CR1	28	17	21	108	71	86	3.7e-08	2.01161	2.15e-10
CRTAM	2	2	11	35	21	26	0.00301204	2.45864	8.31558e-05
CSF1	537	463	385	1258	1205	1179	2.4e-22	1.3911	1.65e-25
CSF2	20	19	23	69	54	93	1.88082e-05	1.80749	2.03e-07
CTTN	45	43	59	166	139	110	1.82e-07	1.49202	1.24e-09
CXCL3	499	438	328	1067	925	891	6.93e-12	1.18164	2.01e-14
CXCL8	32876	31499	27633	58927	65054	61999	4.71e-17	1.00845	6.12e-20
DGCR5	6	8	3	53	44	39	9.28e-08	2.98709	5.89e-10
DOCK3	29	36	24	91	69	58	0.00262956	1.27562	6.77702e-05
DYSF	45	39	62	108	89	117	0.0011697	1.11083	2.48681e-05
EIF1	712	661	688	1706	1645	1678	3.74e-31	1.28431	8.58e-35
EMP1	42	32	44	132	131	126	2.14e-10	1.7237	7.52e-13
FAM213B	42	28	51	85	77	82	0.00763311	1.02029	0.000265606
FOXF1	134	149	111	401	286	237	1.31489e-06	1.2121	1.11e-08
FTH1P8	189	165	239	310	490	409	4.55114e-06	1.03054	4.42e-08
GDF15	64	26	83	327	266	318	3.91e-18	2.41855	4.48e-21
GPNMB	6381	6834	6752	16182	17424	18445	4.87e-29	1.37558	1.86e-32
HSPBAP1	52	51	34	120	83	84	0.00555953	1.05682	0.000177721
IER3	476	402	573	1148	783	1078	1.09e-08	1.05835	5.85e-11
IL1A	892	651	622	1946	1322	1524	4.58e-11	1.14891	1.44e-13
IL6	199	192	138	575	931	887	7.47e-23	2.17296	4.57e-26
ITGA3	144	105	118	500	683	543	1.19e-36	2.23572	9.09e-41
ITGAX	939	911	1006	2086	2387	2139	3.64e-26	1.20672	1.67e-29
KCNJ5	17	11	11	51	32	48	0.00125876	1.75544	2.75318e-05
KCP	46	35	34	190	176	178	4e-20	2.24311	3.37e-23
KLF2	2	8	2	39	16	17	0.00695669	2.54282	0.000236217
LGALS3	872	899	924	1914	1878	1930	1.4e-19	1.08053	1.39e-22
LIF	15	9	4	94	34	58	2.03002e-06	2.73461	1.79e-08
MAP1LC3B	324	337	310	682	690	710	1.2e-13	1.09424	2.74e-16
MATK	207	163	173	555	475	462	1.67e-20	1.45819	1.28e-23
MFSD2A	4490	3550	3628	8880	8551	6632	4.83e-17	1.04065	6.64e-20
MYLK	87	84	56	189	167	159	1.35236e-05	1.17318	1.41e-07
OSCAR	139	111	78	253	223	204	4.8312e-05	1.04758	5.84e-07
PCDH1	16	28	11	91	55	66	6.15525e-05	1.92142	7.58e-07
PPP1R27	147	63	90	423	236	198	3.54283e-06	1.52677	3.39e-08
PPTC7	170	172	161	330	391	348	1.9e-09	1.08163	8.13e-12
PRPF19	442	358	417	874	839	740	1.41e-15	1.01066	2.41e-18
PTGS2	1509	1269	695	3434	2661	2451	0.00960345	1.28777	0.000351794
RASGRF1	27	35	30	64	86	88	0.000464936	1.36394	8.14243e-06
RPLP0P2	14	11	30	140	122	126	7.51e-17	2.82412	1.09e-19
SEPT10	2	5	4	17	23	28	0.00185405	2.62048	4.47285e-05
SEPT3	41	30	38	64	91	72	0.00692334	1.06115	0.000232966
SERPINE1	47	25	12	174	84	68	0.000135621	1.95544	1.86691e-06
SH3BP5	86	109	133	249	202	244	2.03749e-05	1.07758	2.23e-07
SLC12A8	30	28	60	123	154	121	9.11e-08	1.75598	5.71e-10
SLC26A11	86	76	102	291	272	319	3.15e-18	1.74375	3.37e-21
SPOCD1	184	147	74	374	348	213	0.000431168	1.19298	7.28726e-06
SPTA1	56	42	32	117	72	81	0.00994018	1.05287	0.00036869
TIE1	39	16	34	83	78	81	0.000160567	1.45963	2.28399e-06
TM4SF19	9	9	6	44	44	31	4.99489e-05	2.30001	6.07e-07
TNF	1288	1399	1219	3598	3966	3625	5.73e-32	1.50693	8.76e-36
TNFSF15	671	440	407	1242	976	1223	2.24e-10	1.18999	8.03e-13
TRIB3	416	280	286	900	625	617	7.77e-09	1.128	3.91e-11
TRIM47	11	1	2	37	19	19	0.00853347	2.44911	0.000305973
TRPM8	51	49	58	123	156	127	5.84e-07	1.3585	4.41e-09
VWA5A	180	149	119	379	338	306	3.43e-09	1.18682	1.52e-11
ZNF358	44	44	34	91	86	75	0.00451579	1.03821	0.000140557

## Sheet: DEGs_DLPSvsMLPS_54DOWN
Data file S3D: Downregulated DEGs in DCATH-2 trained LPS-stimulated dTHP-1 cells
RNA-seq experiment, E. coli LPS-stimulated cells, 54 downregulated DEGs
100nM PMA differentiated THP-1 cells, DCATH-2 trained vs untrained control cells;
after 24h training, 3 days resting period and 6 h stimulation with 50 ng/ml E.coli LPS
MLPS: training with medium, LPS stimulation
DLPS: training with 5µM DCATH-2, LPS stimulation
Cutoff fold change of 2 , Padj of 0.01
	Mlps_1	Mlps_2	Mlps_3	Dlps_1	Dlps_2	Dlps_3	padj	log2FoldChange	pvalue
ADAM19	113	199	175	37	66	83	0.000324283	-1.40415	5.23277e-06
ADAMTS17	175	143	123	74	86	61	0.000463722	-1.00162	8.0857e-06
AGR2	31	27	32	2	4	2	1.31489e-06	-3.49433	1.1e-08
BLNK	88	117	107	35	53	59	0.00351268	-1.09563	0.000102082
C1QA	3338	2786	3199	1165	1443	1494	1.04e-19	-1.18038	9.51e-23
C1QC	3059	2421	2714	1124	1506	1408	1.13e-13	-1.01685	2.5e-16
CASS4	274	293	332	115	159	139	8.32e-08	-1.12791	5.16e-10
CD86	388	368	373	143	198	152	5.78e-11	-1.20126	1.86e-13
CIITA	90	96	107	38	45	55	0.00178164	-1.08796	4.2102e-05
CRLF2	442	500	456	145	238	248	9.76e-07	-1.15418	7.84e-09
CTHRC1	65	46	38	11	22	17	0.00273246	-1.57247	7.20938e-05
DIO2	75	76	58	15	19	13	1.22e-07	-2.16426	8e-10
EDN1	211	212	245	65	110	140	0.000494356	-1.08028	8.73327e-06
EHF	48	58	56	11	8	30	0.00360153	-1.71977	0.000105765
ENHO	43	42	45	18	9	14	0.00174615	-1.66817	4.09964e-05
F13A1	125	175	157	27	45	42	8.33e-11	-2.01802	2.74e-13
FCGR3A	42	55	37	12	24	6	0.00613384	-1.70352	0.00020124
FOLR2	193	140	119	60	55	85	0.000271022	-1.16758	4.20752e-06
FSD1L	1223	1502	1176	454	589	662	1.6e-09	-1.20605	6.75e-12
FSTL3	447	159	241	165	106	134	0.0037532	-1.03453	0.000111655
GABRB2	56	81	100	22	37	38	0.00364895	-1.29663	0.000107865
GGTA1P	27	23	25	0	9	4	0.00347223	-2.53055	9.85161e-05
GPR158	243	278	349	118	95	133	1.62e-08	-1.33268	8.81e-11
GPR183	3604	3600	3080	1491	1636	1623	2.68e-17	-1.12217	3.28e-20
GSDMA	75	48	57	15	23	17	0.000101786	-1.70395	1.35445e-06
HLA-DPA1	215	322	231	41	74	79	4.08e-11	-2.00374	1.25e-13
HLA-DPB1	89	108	93	21	41	23	1.18518e-06	-1.78715	9.79e-09
HLA-DRA	1847	2349	2247	342	838	684	0.000970252	-1.80145	1.90697e-05
HLA-DRB5	524	565	571	181	361	272	2.15513e-05	-1.03663	2.37e-07
IGF1	128	144	174	53	78	92	0.00232664	-1.00072	5.87175e-05
IL2RA	74	63	58	11	24	36	0.0041785	-1.44905	0.000126544
IRF4	107	146	221	41	62	97	0.00350504	-1.24025	0.000101055
KL	93	104	115	26	54	54	0.00151211	-1.22224	3.42295e-05
KLHL29	83	60	69	21	32	37	0.00334108	-1.22725	9.35591e-05
LGI2	63	54	33	16	23	6	0.00287938	-1.75457	7.83925e-05
LILRA5	154	181	264	56	92	120	0.00125119	-1.15602	2.70791e-05
LILRB2	1333	1513	1807	491	737	887	4.76e-07	-1.13708	3.46e-09
MARCH1	378	472	490	118	262	243	0.00023041	-1.11262	3.43802e-06
MMP19	2967	3272	3141	803	1116	1390	1.08e-14	-1.50547	2.16e-17
MYO7A	115	51	77	42	37	33	0.0099444	-1.10028	0.000370367
OLFML3	343	299	266	86	118	85	1.41e-15	-1.65726	2.48e-18
PITPNM3	43	53	42	15	20	11	0.00221642	-1.60339	5.50885e-05
RBKS	189	209	218	92	105	109	1.65801e-05	-1.01545	1.74e-07
RNASE1	109	116	127	35	62	30	1.14995e-05	-1.48303	1.19e-07
SELENOP	359	350	309	123	146	114	5.69e-14	-1.41915	1.22e-16
SLA	4285	4122	4535	1699	1982	2281	4.02e-15	-1.11736	7.39e-18
SLC16A10	153	182	211	63	66	114	0.000395718	-1.16638	6.56706e-06
SLC7A8	189	192	136	59	106	45	0.000145423	-1.31956	2.03521e-06
SORCS1	104	93	60	34	44	39	0.0045091	-1.14189	0.000140004
SYT4	121	137	128	44	43	84	0.00162759	-1.17372	3.75905e-05
SYTL3	1085	1213	994	303	552	538	6.75e-08	-1.24926	4.13e-10
TLR8	1106	1218	1156	413	514	549	3.24e-14	-1.24418	6.69e-17
TMPRSS13	197	153	145	36	100	76	0.000938247	-1.22057	1.82971e-05
TUBA1A	847	778	574	290	332	281	1.33e-12	-1.29296	3.47e-15
